# Supplementary material for: Thermal niche evolution and geographical range expansion in a species complex of western Mediterranean diving beetles
Source: BMC Evol Biol. 2014 Sep 4;14:187. doi: 10.1186/s12862-014-0187-y (PMC4180321; doi:10.1186/s12862-014-0187-y)
Supplement: Additional file 2: Table S1. — List of specimens with morphometric measurements. Ref., reference of the specimen: with AH and AI, voucher numbers of extracted specimens (see Additional file 4: Table S2); BM, other material not used for DNA extraction. BL, body length (from anterior side of prototum to apex of elytra); BW, maximum body width; AL, length of the aedeagus; AD, asymmetry of the aedeagus (see Additional file 1: Figure S1). [file 12862_2014_187_MOESM2_ESM.xlsx]

## Sheet: Hoja1
Thermal niche evolution and geographical range expansion in a species complex of western Mediterranean diving beetles. Amparo Hidalgo-Galiana, David Sánchez-Fernández, David T. Bilton, Alexandra Cieslak and Ignacio Ribera
	Additional file 2: Table S1. List of specimens with morphometric measurements.
	Ref., reference of the specimen: with AH and AI, voucher numbers of extracted specimens (see Additional file 4: Table S2); BM, other material not used for DNA extraction. BL, body length (from anterior side of prototum to apex of elytra); BW, maximum body width; AL, length of the aedeagus; AD, asymmetry of the aedeagus (see Additional file 1: Fig. S1).
	Ref.	Species	Locality	BL (mm)	BW (mm)	AL (mm)	AD (mm)
	AH211	Agabus brunneus	8 ES Alava 23.7.04/Salinas de Anaña: rv. source/C. Hernando leg/ / 230704	7.8	4.8	1.45	0.025
	AH277	Agabus brunneus	ES,Albacete, Riópar/ Ayo de la Puerta (1234m) 26.10.09/ 30S 546548E 4253001N/ Andújar, Arribas & Hidalgo-Galiana	7.4	4.8	1.425	0.05
	AH280	Agabus brunneus	ES, Albacete, Tortas/ Río Hoyas (1350 m) 26.10.09/ 30S 552166E 4269478N/ Arribas e Hidalgo-Galiana leg	8.1	5.1	1.475	0.0375
	AH196	Agabus brunneus	Ávila / Arenas de S. Pedro / 10, r. Pelayo, rd. AV924 /500m N40º12’06” W5º06’42” / 150505	7.5	4.5	1.425	0.05
	AH264	Agabus brunneus	Cádiz / Puerto de Galis / Cta. A375 pk 6.3 / 270799	7.6	4.8	1.425	0.05
	AH330	Agabus brunneus	14 CADIZ 27.7.98/ Puerto de Galis/ Cta. A375 PK 6.3 IR leg	7.7	5	1.5	0.1375
	AH300	Agabus brunneus	Rio Rigüelo, San Lorenzo de Calatrava (CR)11.06.09/ F. Picazo leg	8	5.1	1.425	0.075
	AH301	Agabus brunneus	Rio Rigüelo, San Lorenzo de Calatrava (CR)11.06.09/ F. Picazo leg	7.6	4.8	1.475	0.075
	AH302	Agabus brunneus	Turbera en el Ayo. Brezoso, Cabañeros (CR) 08.07.08/ F.Picazo leg	7.7	4.9	1.4375	0.05
	AH303	Agabus brunneus	Turbera en el Ayo. Brezoso, Cabañeros (CR) 08.07.08/ F.Picazo leg	7.6	4.8	1.325	0.0625
	AH306	Agabus brunneus	Bonal de la Sierra del Hontanar, Arroba de los Montes (CR) 13/07/07	7.8	4.9	1.425	0.1
	AH307	Agabus brunneus	Bonal de la Sierra del Hontanar, Arroba de los Montes (CR) 13/07/08	7.6	4.8	1.425	0.075
	AH355	Agabus brunneus	Bonal de la Sierra del Hontanar, Arroba de los Montes (CR) 13/07/07	7.4	4.7	1.475	0.0375
	AH369	Agabus brunneus	Rio Rigüelo, San Lorenzo de Calatrava (CR)11.06.09/ F. Picazo leg	7.85	5	1.4375	0.1625
	AH370	Agabus brunneus	Rio Rigüelo, San Lorenzo de Calatrava (CR)11.06.09/ F. Picazo leg	7.4	4.7	1.525	0.025
	AH374	Agabus brunneus	Turbera en el Ayo. Brezoso, Cabañeros (CR) 08.07.08/ F.Picazo leg	7.8	5	1.4125	0.1
	AH308	Agabus brunneus	ES. Girona. Santa Pau. Cta. Banyoles. Riu Ser ca. 200 m upstream water station, 42º08'48''N 2º34'48''E 445m IR A.Hidalgo & P.Abellán	7.9	5	1.475	0.05
	AH309	Agabus brunneus	ES. Girona. Santa Pau. Cta. Banyoles. Riu Ser ca. 200 m upstream water station, 42º08'48''N 2º34'48''E 445m IR A.Hidalgo & P.Abellán	7.85	5	1.5	0.1
	AH357	Agabus brunneus	ES. Girona. Santa Pau. Cta. Banyoles. Riu Ser ca. 200 m upstream water station, 42º08'48''N 2º34'48''E 445m IR A.Hidalgo & P.Abellán	7.15	4.6	1.425	0.1
	AH358	Agabus brunneus	ES. Girona. Santa Pau. Cta. Banyoles. Riu Ser ca. 200 m upstream water station, 42º08'48''N 2º34'48''E 445m IR A.Hidalgo & P.Abellán	7.55	4.9	1.45	0.1
	AH304	Agabus brunneus	Fuente de la Taza, Sierra de Baza (GR) 25.06.09/ F.Picazo leg	7.4	4.65	1.475	0.1
	AH305	Agabus brunneus	Fuente de la Taza, Sierra de Baza (GR) 25.06.09/ F.Picazo leg	7.9	5	1.4	0.075
	AH316	Agabus brunneus	España, Huesca, Naval/ Arroyo salinas de la Rolda, 4 mezcla dulce-mesosalino/ Altura (600m) 17-10-2009/ 42.1999N 0.157W/ Andújar y Arribas leg	8.1	5	1.5	0.1
	AH201	Agabus brunneus	26.V.08 ITALY / ABRUZZO, Pescara prov. / stream 2 km N Manoppello / leg. Toledo	8.4	5	1.575	0.075
	AH274	Agabus brunneus	ES, Jaén, Santiago de la Espada/ Río Zumeta (1203m) 27.10.09/ 30S 539068E 4215023N / Andújar, Arribas e Hidalgo-Galiana leg	7.6	4.8	1.4	0.05
	AH275	Agabus brunneus	ES, Jaén, Santiago de la Espada/ Río Zumeta (1203m) 27.10.09/ 30S 539068E 4215023N / Andújar, Arribas e Hidalgo-Galiana leg	7.8	4.9	1.5	0.0625
	AH289	Agabus brunneus	ES, Jaén, Santiago de la Espada/ Río Zumeta (1203m) 27.10.09/ 30S 539068E 4215023N / Andújar, Arribas e Hidalgo-Galiana leg	7.7	4.9	1.475	0.0375
	AH366	Agabus brunneus	ES, Jaén, Santiago de la Espada/ Río Zumeta (1203m) 27.10.09/ 30S 539068E 4215023N / Andújar, Arribas e Hidalgo-Galiana leg	8	5.1	1.525	0.05
	AH367	Agabus brunneus	ES, Jaén, Santiago de la Espada/ Río Zumeta (1203m) 27.10.09/ 30S 539068E 4215023N / Andújar, Arribas e Hidalgo-Galiana leg	8	4.9	1.5	0.075
	AH368	Agabus brunneus	ES, Jaén, Santiago de la Espada/ Río Zumeta (1203m) 27.10.09/ 30S 539068E 4215023N / Andújar, Arribas e Hidalgo-Galiana leg	7.5	4.6	1.575	0.05
	AH271	Agabus brunneus	58 MOROCCO 19.4.2001 /30º47’507”N 7º31’351”W /Tachokchte: Assif Siroua/c.1500 m I.Ribera & A.Cieslak leg.	7.8	4.7	1.5	0.075
	AH272	Agabus brunneus	59 MOROCCO 19.4.2001 /30º47’507”N 7º31’351”W /Tachokchte: Assif Siroua/c.1500 m I.Ribera & A.Cieslak leg.	7.6	4.7	1.5	0.125
	AH338	Agabus brunneus	58 MOROCCO 19.4.2001 /30º47’507”N 7º31’351”W /Tachokchte: Assif Siroua/c.1500 m I.Ribera & A.Cieslak leg.	7.5	4.6	1.325	0.0625
	AH339	Agabus brunneus	58 MOROCCO 19.4.2001 /30º47’507”N 7º31’351”W /Tachokchte: Assif Siroua/c.1500 m I.Ribera & A.Cieslak leg.	7.3	4.75	1.45	0.1
	AH340	Agabus brunneus	58 MOROCCO 19.4.2001 /30º47’507”N 7º31’351”W /Tachokchte: Assif Siroua/c.1500 m I.Ribera & A.Cieslak leg.	7.6	4.8	1.5	0.075
	AH426	Agabus brunneus	MOROCCO, 20.05.2011/ Rif, Anasar, rd.N2, Daya Anasar, pond/ (1344 m) N35º01'20'' W4º59'56.5''/ Hidalgo-Galiana, Bennas,Taheri & El Haissoufi leg	7.95	4.9	1.6	0.05
	AH427	Agabus brunneus	MOROCCO, 20.05.2011/ Rif, Anasar, rd.N2, Daya Anasar, pond/ (1344 m) N35º01'20'' W4º59'56.5''/ Hidalgo-Galiana, Bennas,Taheri & El Haissoufi leg	8.2	5	1.5	0.0625
	AH428	Agabus brunneus	MOROCCO, 20.05.2011/ Rif, Anasar, rd.N2, Daya Anasar, pond/ (1344 m) N35º01'20'' W4º59'56.5''/ Hidalgo-Galiana, Bennas,Taheri & El Haissoufi leg	7.7	4.9	1.425	0.075
	AH429	Agabus brunneus	MOROCCO, 20.05.2011/ Rif, Anasar, rd.N2, Daya Anasar, pond/ (1344 m) N35º01'20'' W4º59'56.5''/ Hidalgo-Galiana, Bennas,Taheri & El Haissoufi leg	7.6	4.7	1.375	0.1
	AH430	Agabus brunneus	MOROCCO, 20.05.2011/ Rif, Anasar, rd.N2, Daya Anasar, pond/ (1344 m) N35º01'20'' W4º59'56.5''/ Hidalgo-Galiana, Bennas,Taheri & El Haissoufi leg	7.9	4.85	1.3875	0.05
	AH432	Agabus brunneus	MOROCCO, 24.05.2011/High Atlas, Rd 9 Marrakesh-Ouarzazate, Vallée Aguelmousse (2112 m) 31º16.246' W7º24.803'/Hidalgo-Galiana & Bennas leg	7.6	4.7	1.425	0.075
	AH433	Agabus brunneus	MOROCCO, 24.05.2011/High Atlas, Rd 9 Marrakesh-Ouarzazate, Vallée Aguelmousse (2112 m) 31º16.246' W7º24.803'/Hidalgo-Galiana & Bennas leg	7.7	4.65	1.475	0.075
	AH434	Agabus brunneus	MOROCCO, 24.05.2011/High Atlas, Rd 9 Marrakesh-Ouarzazate, Vallée Aguelmousse (2112 m) 31º16.246' W7º24.803'/Hidalgo-Galiana & Bennas leg	7.8	4.9	1.525	0.075
	AH234	Agabus brunneus	6 PORTUGAL Serra de Sao Mamede/Portalegre, rd. to Sao Julia, r. Xévora/450m N39º17’50” W7º17’34”/I.Ribera leg. 13.5.2005 / 130505	8	4.9	1.5	0.075
	AH235	Agabus brunneus	6 PORTUGAL Serra de Sao Mamede/Portalegre, rd. to Sao Julia, r. Xévora/450m N39º17’50” W7º17’34”/I.Ribera leg. 13.5.2005 / 130505	7.9	4.9	1.375	0.05
	AH313	Agabus brunneus	Portugal, Algarbe, Cta. Tavira-Cachopo, Desvío Alcario du Cume/1.05.09 (478m)/ 29s 612295S 4123068N/ Andújar, Arribas & Sánchez-Gea leg	7.9	4.9	1.55	0.05
	AH317	Agabus brunneus	5 POT Odemira, Rib. Torgal/ 20m N37º38'01.8'' W8º37'22.4''/ Rd. Btw. Odemira & Cercal 24.1.2008 I. Ribera leg	7.6	4.7	1.45	0.0625
	AH319	Agabus brunneus	4 POT Monchique, Fóia/ 706m N37º18'32.1'' w8º35'34.9''/ stream in rd. to Fóia/ 24.1.2008 I.Ribera leg	7.8	4.9	1.45	0.075
	AH321	Agabus brunneus	Portugal, Algarbe, Cta. Tavira-Cachopo, Desvío Cabeza Gorda/ 1.05.2009/ 29s616041E 4124085N/Andújar, Arribas y Sánchez-Gea leg	7.6	4.9	1.325	0.075
	AH322	Agabus brunneus	Portugal/ Algarbe, Feiteira/ 1-5-2009 411m Arroyo/ 29s 601863E 4125472N/ Andújar, Arribas y Sánchez-Gea leg	7.1	4.4	1.475	0.0625
	AH326	Agabus brunneus	8 PORTUGAL 25.7.98/ Sa. De Sao Mamede/Stream IR leg	7.6	4.9	1.45	0.075
	AH327	Agabus brunneus	8 PORTUGAL 25.7.98/ Sa. De Sao Mamede/Stream IR leg	8	5	1.4	0.05
	AH335	Agabus brunneus	6 PORTUGAL Serra de Sao Mamede/Portalegre, rd. to Sao Julia, r. Xévora/450m N39º17’50” W7º17’34”/I.Ribera leg. 13.5.2005 / 130505	7.7	4.9	1.375	0.075
	AH387	Agabus brunneus	Portugal, Algarbe, Cta. Tavira-Cachopo, Desvío Cabeza Gorda/ 1.05.2009/ 29s616041E 4124085N/Andújar, Arribas y Sánchez-Gea leg	7.5	4.6	1.4	0.075
	AH216	Agabus brunneus	8 Sicilia, Parco dei Nebrodi/ Stream Trail Lago Ubrio - Plla. dell'Obolo/ 1085m 33N 448991 E, 4193859 N/ 13.06.07 PA&FP leg.	7.5	4.7	1.425	0.0125
	AH247	Agabus brunneus	1 Tunisia 23.10.2001 /Rd. Tabarka-Aïn-Draham/stream 1 km N Aïn-Draham/I.Ribera & A.Cieslak leg.	7.7	4.7	1.475	0.0375
	AH248	Agabus brunneus	1 Tunisia 23.10.2001 /Rd. Tabarka-Aïn-Draham/stream 1 km N Aïn-Draham/I.Ribera & A.Cieslak leg.	7.8	4.9	1.225	0.075
	AH256	Agabus brunneus	12.06.2009 Nonaspe, surgencia 150m aguas arriba del puente (río Matarranya)/ D.Jaume leg.	8	4.9	1.6	0.0125
	AH443	Agabus brunneus	2ES Girona, Port Bou/ Camí de la Riera, 10.5.2012/ N42º25'38.2'' E3º08'13.4''/ 81m I.Ribera & A.Cieslak	8.2	5	1.425	0.025
	AH444	Agabus brunneus	2ES Girona, Port Bou/ Camí de la Riera, 10.5.2012/ N42º25'38.2'' E3º08'13.4''/ 81m I.Ribera & A.Cieslak	8.2	5.2	1.425	0.0875
	AH445	Agabus brunneus	2ES Girona, Port Bou/ Camí de la Riera, 10.5.2012/ N42º25'38.2'' E3º08'13.4''/ 81m I.Ribera & A.Cieslak	8	5.1	1.6	0.0625
	AH448	Agabus brunneus	1ES Girona, Port de la Selva/ Riera de la Vall, 9.05.2012/ N42º21'00.7'' E3º10'50.5''/36m I.Ribera & A.Cieslak	7.8	5	1.375	0.0875
	AH453	Agabus brunneus	BBC: 10 Italy, Toscana, Chianni / rd. To Castellina, botro l'Aiola. / 397m N43º28’10.2” E10º37’46.2” / 26.5.2008 I.Ribera leg.	8.2	4.9	1.35	0.05
	AH456	Agabus brunneus	1337: Lleida, Bonansa, Barranco de Puntillo, 14.8.2011 Fresneda & Bilton	8.25	5.05	1.375	0.075
	BM1	Agabus brunneus	Rio Corneros 9.10.01	8.3	5.2	1.375	0.0625
	BM2	Agabus brunneus	260890 Sta. Pau, GER/ Rio Ser: remanso 3/ 12569 I.Ribera leg.	7.7	5	1.475	0.05
	BM3	Agabus brunneus	MARRUECOS 22.vii.97/ Oued Ait-Baha, Ait-Iftene/ 29º50'25''N 9º01'57''W	7.9	5.1	1.475	0.0875
	AH459	Agabus brunneus	ALG - Spring near Ifri Maareb, Azerou Tidjer / Djurdjura - 24.v.2012 Aït Mouloud & Faille	7.5	4.65	1.25	0.0875
	BM4	Agabus brunneus	18.5.2005 Algeria/ Chaabat Sangot/ (highland)/ Bouzid leg (#36) // A. brunneus Fery det	7.9	5.1	1.3	0.05
	BM5	Agabus brunneus	26.6.2006 Algeria/ Zeriba Oued 074/ Bouzid leg// A. rufulus Fery det.	7.4	4.8	1.45	0.0375
	AH282	Agabus ramblae	ES, Albacete, Tarazona/ Rambla del Tuerto (689m) 25.10.09/ 30S 584535E 4342848N/ Arribas e Hidalgo-Galiana leg	6.5	4.15	1.15	0
	AH296	Agabus ramblae	Ayo. Saladar de Cordovilla (AB) 24.06.08/ F.Picazo leg	6.6	4.25	1.2125	0.0125
	AH297	Agabus ramblae	Ayo. Saladar de Cordovilla (AB) 24.06.08/ F.Picazo leg	6.8	4.4	1.025	0.0125
	AH315	Agabus ramblae	España, Albacete, Hellín, Saladar de Cordovilla/ Altura (510m) 10-11-2009/ 38.532N 1.608W/ C. Andújar leg	6.7	4.25	1.15	0.0125
	AH371	Agabus ramblae	ES, Albacete, Tarazona/ Rambla del Tuerto (689m) 25.10.09/ 30S 584535E 4342848N/ Arribas e Hidalgo-Galiana leg	6.7	4.3	1.15	0
	AH372	Agabus ramblae	ES, Albacete, Tarazona/ Rambla del Tuerto (689m) 25.10.09/ 30S 584535E 4342848N/ Arribas e Hidalgo-Galiana leg	6.7	4.3	1.15	0.0125
	AH373	Agabus ramblae	ES, Albacete, Tarazona/ Rambla del Tuerto (689m) 25.10.09/ 30S 584535E 4342848N/ Arribas e Hidalgo-Galiana leg	6.7	4.25	1.175	0.0125
	AH390	Agabus ramblae	España, Albacete, Hellín, Saladar de Cordovilla/ Altura (510m) 10-11-2009/ 38.532N 1.608W/ C. Andújar leg	6.5	4.2	1.1125	0
	AH391	Agabus ramblae	España, Albacete, Hellín, Saladar de Cordovilla/ Altura (510m) 10-11-2009/ 38.532N 1.608W/ C. Andújar leg	6.7	4.4	1.125	0.025
	AH413	Agabus ramblae	ES, Alicante, Albatera ?, Rambla de la Algüeda de San Isidro	6.6	4.1	1.175	0.0125
	AH298	Agabus ramblae	Lagunas de Ruidera EL VADO 23.07.03 A. Millán leg	6.6	4.1	1.125	0.025
	AH294	Agabus ramblae	ES, Menorca, cerca de Sta Águeda (7m) 29.11.09/ N 40º0.1’59.4’’ E 003º59’57.5’’ / Alonso Rodríguez e Hidalgo-Galiana leg	6.5	4.1	1.125	0
	AH295	Agabus ramblae	ES, Menorca, cerca de Sta Águeda (7m) 29.11.09/ N 40º0.1’59.4’’ E 003º59’57.5’’ / Alonso Rodríguez e Hidalgo-Galiana leg	6.55	4.2	1.075	0.0125
	AH352	Agabus ramblae	ES, Menorca, cerca de Sta Águeda (7m) 29.11.09/ N 40º0.1’59.4’’ E 003º59’57.5’’ / Alonso Rodríguez e Hidalgo-Galiana leg	6.8	4.2	1.1	0
	AH353	Agabus ramblae	ES, Menorca, cerca de Sta Águeda (7m) 29.11.09/ N 40º0.1’59.4’’ E 003º59’57.5’’ / Alonso Rodríguez e Hidalgo-Galiana leg	6.35	4.1	1.125	0.0125
	AH423	Agabus ramblae	MOROCCO, 26.05.2011/Gorges du Toudgha, rd 11-4,Ouad Toudgha, through hotel/ (1369 m) N31º33'25,1'' W5º34'49,5''/ N. Bennas & A. Hidalgo-Galiana leg	7.05	4.3	1.025	0
	AH424	Agabus ramblae	MOROCCO, 26.05.2011/Gorges du Toudgha, rd 11-4,Ouad Toudgha, through hotel/ (1369 m) N31º33'25,1'' W5º34'49,5''/ N. Bennas & A. Hidalgo-Galiana leg	6.7	4.3	1.05	0.0125
	AH437	Agabus ramblae	MOROCCO, 26.05.2011/Gorges du Toudgha, rd 11-4,Ouad Toudgha, through hotel/ (1369 m) N31º33'25,1'' W5º34'49,5''/Hidalgo-Galiana & Bennas leg	6.8	4.2	1.175	0.0125
	AH438	Agabus ramblae	MOROCCO, 26.05.2011/Gorges du Toudgha, rd 11-4,Ouad Toudgha, through hotel/ (1369 m) N31º33'25,1'' W5º34'49,5''/Hidalgo-Galiana & Bennas leg	7.05	4.4	1.175	0.0125
	AH439	Agabus ramblae	MOROCCO, 26.05.2011/Gorges du Toudgha, rd 11-4,Ouad Toudgha, through hotel/ (1369 m) N31º33'25,1'' W5º34'49,5''/Hidalgo-Galiana & Bennas leg	6.9	4.2	1.175	0
	AH440	Agabus ramblae	MOROCCO, 26.05.2011/Gorges du Toudgha, rd 11-4,Ouad Toudgha, through hotel/ (1369 m) N31º33'25,1'' W5º34'49,5''/Hidalgo-Galiana & Bennas leg	6.9	4.4	1.125	0.025
	AH441	Agabus ramblae	MOROCCO, 26.05.2011/Gorges du Toudgha, rd 11-4,Ouad Toudgha, through hotel/ (1369 m) N31º33'25,1'' W5º34'49,5''/Hidalgo-Galiana & Bennas leg	6.8	4.5	1.125	0
	AH442	Agabus ramblae	MOROCCO, 26.05.2011/Gorges du Toudgha, rd 11-4,Ouad Toudgha, through hotel/ (1369 m) N31º33'25,1'' W5º34'49,5''/Hidalgo-Galiana & Bennas leg	6.9	4.4	1.2	0
	AH278	Agabus ramblae	ES, Murcia, Las Oicas/ Río Argos (805m) 27.10.09/ 30S 590773E 4214287N/ Andújar, Arribas e Hidalgo-Galiana leg	7.1	4.4	1.15	0.0125
	AH279	Agabus ramblae	ES, Murcia, Las Oicas/ Río Argos (805m) 27.10.09/ 30S 590773E 4214287N/ Andújar, Arribas e Hidalgo-Galiana leg	6.7	4.2	1.1	0
	AH286	Agabus ramblae	ES, Murcia, La Parroquia/ Arroyo Corneros (578m) 27.10.09/ 30S 594602E 4173500N/ Andújar, Arribas e Hidalgo-Galiana leg	6.5	4.1	1.125	0.025
	AH287	Agabus ramblae	ES, Murcia, La Parroquia/ Arroyo Corneros (578m) 27.10.09/ 30S 594602E 4173500N/ Andújar, Arribas e Hidalgo-Galiana leg	6.6	4.2	1.15	0.0125
	AH361	Agabus ramblae	ES, Murcia, La Parroquia/ Arroyo Corneros (578m) 27.10.09/ 30S 594602E 4173500N/ Andújar, Arribas e Hidalgo-Galiana leg	6.8	4.3	1.175	0.025
	AH362	Agabus ramblae	ES, Murcia, La Parroquia/ Arroyo Corneros (578m) 27.10.09/ 30S 594602E 4173500N/ Andújar, Arribas e Hidalgo-Galiana leg	6.8	4.4	1.175	0.025
	AH380	Agabus ramblae	ES, Murcia, Las Oicas/ Río Argos (805m) 27.10.09/ 30S 590773E 4214287N/ Andújar, Arribas e Hidalgo-Galiana leg	6.7	4.3	1.125	0
	AH381	Agabus ramblae	ES, Murcia, Las Oicas/ Río Argos (805m) 27.10.09/ 30S 590773E 4214287N/ Andújar, Arribas e Hidalgo-Galiana leg	6.7	4.2	1.125	0.025
	AH382	Agabus ramblae	ES, Murcia, Las Oicas/ Río Argos (805m) 27.10.09/ 30S 590773E 4214287N/ Andújar, Arribas e Hidalgo-Galiana leg	6.55	4.2	1.15	0.025
	BM6	Agabus ramblae	7.9.97 Robledo, ALB/ Ojos de Villaverde/ IR & PA leg.	6.7	4.7	1.225	0
	BM7	Agabus ramblae	7.9.97 Robledo, ALB/ Ojos de Villaverde/ IR & PA leg.	6.2	4.8	1.175	0
	BM8	Agabus ramblae	28.12.96 Villafranca de E. ZAR/ IR+PA+CH leg	6.85	4.5	1.225	0
	BM9	Agabus ramblae	28.12.96 Bco. Villafranca ZAR/ IR+PA+CH leg	6.3	4.5	1.125	-0.0125
	BM10	Agabus ramblae	060796 Fuentes del Ebro/ Rio Ginel ZAR/ IR & PA leg	6.9	4.5	1.2	0.025
	BM11	Agabus ramblae	M66 (6-6)/ A.Millan	6.5	4	1.15	0
	BM12	Agabus ramblae	M66 (6-6)/ otro	6.6	4.2	1.55	-0.025
	BM13	Agabus ramblae	PM108 (25-5) 1	6.7	4.2	1.175	0.0125
	BM14	Agabus ramblae	PM108 (25-5) 2	6.9	4.6	1.2	0
	BM15	Agabus ramblae	PM108 (25-5) 3	6.8	4.3	1.125	0
	BM16	Agabus ramblae	PM108 (25-5) 4	6.7	4.3	1.15	0
	BM17	Agabus ramblae	Fte. San Antonio/ Matet. Castellón/ 11.9.97	6.7	4.3	1.1	0
	BM18	Agabus ramblae	250694 Pallaruelo de M. HUS/ Bco. de Lafarda/ 1 24861 IR&PA leg	6.2	4.2	1.125	0.0125
	BM19	Agabus ramblae	Murcia/ rambla de Malvariche/ Los Chorrillos 30S XG 29 20.5.1981 Suarez & Vidal leg	6.1	4.5	1.175	0
	AH242	Agabus rufulus	11 Corsica, Cap Corse, Bertolacce, 210999, IR&AC	7.1	4.35	1.35	0.025
	AH273	Agabus rufulus	11 Corsica, Cap Corse, Bertolacce, 210999, IR&AC	7.3	4.45	1.325	0.05
	AH267	Agabus rufulus	Sardinia, 26.V.2009, Sassari prov.(Olbia-Tempio historical region), SE Tempio Pausania, Mt. Limbara above Villacciola, small brooklet, 1252 m, 40.85214N 9.16918E, Fey & Toledo leg. (loc. with Hydrop. sardomontanus et al.)	7.7	4.8	1.425	-0.0125
	AH268	Agabus rufulus	Sardinia, 26.V.2009, Sassari prov.(Olbia-Tempio historical region), SE Tempio Pausania, Mt. Limbara above Villacciola, small brooklet, 1252 m, 40.85214N 9.16918E, Fey & Toledo leg. (loc. with Hydrop. sardomontanus et al.)	7.5	4.75	1.3	0.025
	AI923	Agabus rufulus	Lago di Liscia, N40º59'21.5" E9º12'36.9"	7	4.5	1.25	0
