# Supplementary material for: Thermal niche evolution and geographical range expansion in a species complex of western Mediterranean diving beetles
Source: BMC Evol Biol. 2014 Sep 4;14:187. doi: 10.1186/s12862-014-0187-y (PMC4180321; doi:10.1186/s12862-014-0187-y)
Supplement: Additional file 3: Table S5. — Thermal tolerance data. Population: SPA-Cádiz: Spain, Cádiz (data from ref.[17]); SPA-Girona: Spain, Girona (42°08'48''N 2°34'48''E); SPA-Murcia: Spain, Murcia (data from ref.[17]); MOR-Tinghir: Morocco, Tinghir (31°33'25''N 5°34'49''W); ITA-Sardinia: Italy, Sardinia (data from ref.[17]). [file 12862_2014_187_MOESM3_ESM.xlsx]

## Sheet: Hoja1
Thermal niche evolution and geographical range expansion in a species complex of western Mediterranean diving beetles. Amparo Hidalgo-Galiana, David Sánchez-Fernández, David T. Bilton, Alexandra Cieslak and Ignacio Ribera
	Additional file 3: Table S5. Thermal tolerance data.
	Population: SPA-Cádiz: Spain, Cádiz (data from ref.[17]); SPA-Girona: Spain, Girona (42º08'48''N 2º34'48''E); SPA-Murcia: Spain, Murcia (data from ref.[17]); MOR-Tinghir: Morocco, Tinghir (31º33'25''N 5º34'49''W); ITA-Sardinia: Italy, Sardinia (data from ref.[17]).
	species	population	specimen No	UTL	LTL
	A. brunneus	SPA-Cádiz	1	46.3	-8.2
	A. brunneus	SPA-Cádiz	2	45.1	-7.1
	A. brunneus	SPA-Cádiz	3	45.5	-12.6
	A. brunneus	SPA-Cádiz	4	47.9	-11
	A. brunneus	SPA-Cádiz	5	46.4	-8.9
	A. brunneus	SPA-Cádiz	6	46	-6.3
	A. brunneus	SPA-Cádiz	7	45.3	-10
	A. brunneus	SPA-Cádiz	8	46.5	-6.6
	A. brunneus	SPA-Cádiz	9	45.2	-7
	A. brunneus	SPA-Cádiz	10	46	-7.6
	A. brunneus	SPA-Cádiz	11		-8.6
	A. brunneus	SPA-Girona	1	42.8	-9.1
	A. brunneus	SPA-Girona	2	41.6	-11.7
	A. brunneus	SPA-Girona	3	42.3	-10.4
	A. brunneus	SPA-Girona	4	42.9	-10.6
	A. brunneus	SPA-Girona	5	42.9	-12
	A. brunneus	SPA-Girona	6	42.6	-12.3
	A. brunneus	SPA-Girona	7	42.8	-10
	A. brunneus	SPA-Girona	8	43.3	-12.8
	A. brunneus	SPA-Girona	9	39.8	-12.2
	A. ramblae	SPA-Murcia	1	44	-4.3
	A. ramblae	SPA-Murcia	2	44.8	-7.5
	A. ramblae	SPA-Murcia	3	45.8	-9
	A. ramblae	SPA-Murcia	4	44.8	-9
	A. ramblae	SPA-Murcia	5	45.1	-7.1
	A. ramblae	SPA-Murcia	6	45.1	-8
	A. ramblae	SPA-Murcia	7	45.1	-7.1
	A. ramblae	SPA-Murcia	8	45.1	-8
	A. ramblae	SPA-Murcia	9	43.5	-3.9
	A. ramblae	SPA-Murcia	10	45.5	-7.9
	A. ramblae	SPA-Murcia	11	45.8	-2.9
	A. ramblae	SPA-Murcia	12	45.5	-6.7
	A. ramblae	SPA-Murcia	13	45.1
	A. ramblae	MOR-Tinghir	1	43.4	-6.8
	A. ramblae	MOR-Tinghir	2	44.4	-6.8
	A. ramblae	MOR-Tinghir	3	43.4	-6.8
	A. ramblae	MOR-Tinghir	4	43.4
	A. rufulus	ITA-Sardinia	1	43.5	-8.5
	A. rufulus	ITA-Sardinia	2	42.8	-6.9
	A. rufulus	ITA-Sardinia	3	43.6	-8.5
	A. rufulus	ITA-Sardinia	4	45.1	-11.3
	A. rufulus	ITA-Sardinia	5	44	-6.9
	A. rufulus	ITA-Sardinia	6	44.5	-8.5
	A. rufulus	ITA-Sardinia	7	45.2	-9.7
	A. rufulus	ITA-Sardinia	8	45.5	-6.9
	A. rufulus	ITA-Sardinia	9	43.8	-8.5
	A. rufulus	ITA-Sardinia	10	44.3	-5.9
	A. rufulus	ITA-Sardinia	11	44.3	-6.9
	A. rufulus	ITA-Sardinia	12		-6.9
