# Supplementary material for: Thermal niche evolution and geographical range expansion in a species complex of western Mediterranean diving beetles
Source: BMC Evol Biol. 2014 Sep 4;14:187. doi: 10.1186/s12862-014-0187-y (PMC4180321; doi:10.1186/s12862-014-0187-y)
Supplement: Additional file 4: Table S2. — List of the specimens used for DNA extraction, with accession numbers of the sequences. Extraction method: Charge, Charge Switch gDNA Tissue Kit (Invitrogen, Carlsbad, USA); Invisorb, Invisorb Spin DNA Extraction Kit (Invitek GmbH, Berlin, Germany); Qiagen, Qiagen DNeasy Tissue Kit (Qiagen GmbH, Hilden Germany). In the column 16S, with asterisk: single fragment including the 3’ end of rrnL, the full trnL and the 5’ end of nad1; in the rest either the fragment is divided in two sequences or includes only the rrnL fragment. [file 12862_2014_187_MOESM4_ESM.xlsx]

## Sheet: Hoja1
Thermal niche evolution and geographical range expansion in a species complex of western Mediterranean diving beetles. Amparo Hidalgo-Galiana, David Sánchez-Fernández, David T. Bilton, Alexandra Cieslak and Ignacio Ribera
	Additional file 4: Table S2. List of the specimens used for DNA extraction, with accession numbers of the sequences.
	Extraction method: Charge, Charge Switch gDNA Tissue Kit (Invitrogen, Carlsbad, USA); Invisorb, Invisorb Spin DNA Extraction Kit (Invitek GmbH, Berlin, Germany); Qiagen, Qiagen DNeasy Tissue Kit (Qiagen GmbH, Hilden Germany). In the column 16S, with asterisk: single fragment including the 3’ end of rrnL, the full trnL and the 5’ end of nad1; in the rest either the fragment is divided in two seque…
	Species	Species/ Ind. code	Country	Collectors	Locality	Voucher	Extraction method	cox1	H3	16S	18S
	Agabus alexandrae	Agaalex_IR212	outgroup			NHM-IR212		AY039266		AY039257 /AF428199
	Agabus amoenus	Agaamoe_AI1156	outgroup			MNCN-AI1156		x		x*
	Agabus arcticus	Agaarct_ER12	outgroup			NHM-ER12		AY138694		AY138603 / x
	Agabus basalis	Agabasa_AI617	outgroup			MNCN-AI617		HF931217	x	HF931443*	x
	Agabus bifarius	Agabifa_IR477	outgroup			NHM-IR477		AY138696		AY138605
	Agabus biguttulus	Agabigl_IR258	outgroup			NHM-IR258		AY138697		AY138606 / x
	Agabus biguttatus	Agabigu_IR237	outgroup			NHM-IR237		AY039269		AY039258 / x
	Agabus binotatus	Agabino_IR164	outgroup			NHM-IR164		AY039271		AY039260 / x
	Agabus bipustulatus	Agabipu_IR20	outgroup			NHM-IR20		AF309332	x	AF309275 / AF428198	AJ318687
	Agabus cephalotes	Agaceph_AI1118	outgroup			MNCN-AI1118		HF931161		HF931380*
	Agabus congener	Agacong_ER7	outgroup			NHM-ER7		AY138699	EF670078	AY138609	AJ850430
	Agabus conspersus	Agacons_GR29	outgroup			NHM-GR29		AY138700		AY138610
	Agabus dichrous	Agadich_AI1109	outgroup			MNCN-AI1109		HF931159	x	HF931378	x
	Agabus didymus	Agadidy_IR307	outgroup			NHM-IR307		x		x*	x
	Agabus erytropterus	Agaeryt_IR187	outgroup			NHM-IR187		AY138703		AY138613/ x
	Agabus faldermanni	Agafald_AI1148	outgroup			MNCN-AI1148		x		x*
	Agabus fuscipennis	Agafusc_AI264	outgroup			MNCN-AI264		x	x	x*	x
	Agabus glacialis	Agaglac_AI1147	outgroup			MNCN-AI1147		x		x*
	Agabus guttatus	Agagutt_RA6	outgroup			IBE-RA6		x	x	x*	x
	Agabus heydeni	Agaheyd_IR49	outgroup			NHM-IR49		AY039275	x	AY039263	AJ318689
	Agabus infuscatus	Againfu_AI1105	outgroup			MNCN-AI1105		x	x		x
	Agabus japonicus	Agajapo_IR378	outgroup			NHM-IR378		AY138707		AY138617 / x
	Agabus labiatus	Agalabi_AC20	outgroup			MNCN-AC20		x		x*
	Agabus maderensis	Agamade_IR663	outgroup			NHM-IR663		AY138711		AY138621 / x
	Agabus matsumotoi	Agamats_IR468	outgroup			NHM-IR468		AY138712		AY138622 / x
	Agabus morosus	Agamoro_IR397	outgroup			NHM-IR397		AY138682		AY138591 / x
	Agabus nebulosus	Aganebu_IR204	outgroup			NHM-IR204		x		x*
	Agabus pallidus	Agapall_AI960	outgroup			MNCN-AI960		x	x	x*	x
	Agabus paludosus	Agapalu_GR19	outgroup			NHM-GR19		AY138715	x	AY138625	x
	Agabus ragazzii	Agaraga_AI1219	outgroup			MNCN-AI1219		x		x*
	Agabus regimbarti	Agaregi_AF105	outgroup			IBE-AF105		x	x	x*	x
	Agabus ruwenzoricus	Agaruwe_RA299	outgroup			IBE-RA299		x	x	x*	x
	Agabus semipunctatus	Agasemi_IR492	outgroup			NHM-IR492		x		x*
	Agabus serricornis	Agaserr_ER14	outgroup			NHM-ER14		AY138719		AY138629 / x
	Agabus striolatus	Agastro_AI94	outgroup			MNCN-AI94		x		x*
	Agabus uliginosus	Agaulig_AI832	outgroup			MNCN-AI832		HF931234	x	HF931463*
	Agabus undulatus	Agaundu_AI311	outgroup			MNCN-AI311		HF931188	x	HF931411*	x
	Agabus unguicularis	Agaungu_IR220	outgroup			NHM-IR220		x		x*
	Agabus brunneus	brunn_AF63	Italy	Toledo	26.V.08 ITALY / ABRUZZO, Pescara prov. / stream 2 km N Manoppello / leg. Toledo	IBE-AF63	Charge	x		x*
	Agabus brunneus	brunn_AH180	Italy (Sicily)	Abellán & Picazo	17 Sicilia, Parco dei Nebrodi/ Fiume Flascio (M. Gorgo Secco)/ 952m 33N 489532 E, 4195134 N/ 14.06.07 PA&FP leg.	IBE-AH180		x
	Agabus brunneus	brunn_AH193	Spain	Castro	Córdoba, Sierra de Córdoba, Arroyo de los Arenales	IBE-AH193	Charge	x
	Agabus brunneus	brunn_AH194	Spain	Castro	Ciudad Real, Fuencaliente, arroyo Cereceda	IBE-AH194	Charge	x
	Agabus brunneus	brunn_AH195	Spain	Ribera & Cieslak	ES Madrid Sieteiglesias/Ayo. Quiñón Jábalo, M131 pk15/N40º54'17" W3º34'32" 907m/I.Ribera & A.Cieslak leg 030307/ / 3.3.2007	IBE-AH195	Charge	x
	Agabus brunneus	brunn_AH196	Spain	Ribera & Cieslak	Ávila / Arenas de S. Pedro / 10, r. Pelayo, rd. AV924 /500m N40º12’06” W5º06’42” / 150505	IBE-AH196	Charge	x
	Agabus brunneus	brunn_AH197	Spain	Ribera & Cieslak	Ávila / Arenas de S. Pedro / 10, r. Pelayo, rd. AV924 /500m N40º12’06” W5º06’42” / 150506	IBE-AH197	Charge	x
	Agabus brunneus	brunn_AH198	Spain	Ribera	Cádiz / Ventorillo de las Canillas / Afl. río Hozgarganta / 270798	IBE-AH198	Charge	x
	Agabus brunneus	brunn_AH200	Italy	Toledo	26.V.08 ITALY / ABRUZZO, Pescara prov. / stream 2 km N Manoppello / leg. Toledo	IBE-AH200	Charge	x
	Agabus brunneus	brunn_AH201	Italy	Toledo	26.V.08 ITALY / ABRUZZO, Pescara prov. / stream 2 km N Manoppello / leg. Toledo	IBE-AH201	Charge	x
	Agabus brunneus	brunn_AH202	Spain	Ribera & Cieslak	SPAIN Jaén 30.3.2002/Sa. de Andújar, Lugar Nuevo/Nta. Sra. de la Cabeza/I.Ribera & A.Cieslak leg. / 300302	IBE-AH202	Invisorb	x
	Agabus brunneus	brunn_AH203	Spain	Ribera & Cieslak	ES Madrid, Lozoya/stream in rd. M637 pk 3.5/1290m N40º58'9.3"W3º48'00"/23.7.06 IR&AC leg./ / 230706	IBE-AH203	Invisorb	x
	Agabus brunneus	brunn_AH204	Spain	Ribera & Cieslak	1 ESP. Malaga 3.1.03/Villanueva del Trabuco/r. Guadalhorce, cta. MA156/I.Ribera & A.Cieslak leg. / 030103	IBE-AH204	Invisorb	x
	Agabus brunneus	brunn_AH205	Spain	Ribera & Cieslak	SPAIN Jaén 30.3.2002/Sa. de Andújar, Rd. Puertollano/4.5 km N Nta. Sra. de la Cabeza/I.Ribera & A.Cieslak leg. / 300302	IBE-AH205	Invisorb	x
	Agabus brunneus	brunn_AH206	Portugal	Ribera	Portugal / Serra de Sâo Mameme / Portalegre: r. Caia / 250798	IBE-AH206	Invisorb	x
	Agabus brunneus	brunn_AH207	Spain	Ribera, Cieslak & Balke	ES Ávila, Sa. Gredos 16.9.2006/N. La Adrada, rv. Valdeloja/669m N40º18’54.5” W4º38’35.3”/I.Ribera & A.Cieslak & M.Balke leg./ / 16.9.2006	IBE-AH207	Invisorb	x
	Agabus brunneus	brunn_AH208	Spain	Ribera, Cieslak & Balke	ES Ávila, Sa. Gredos 16.9.2006/N. La Adrada, rv. Valdeloja/669m N40º18’54.5” W4º38’35.3”/I.Ribera & A.Cieslak & M.Balke leg./ / 16.9.2007	IBE-AH208	Invisorb	x
	Agabus brunneus	brunn_AH209	Spain	Ribera	Cádiz / Puerto de Galis / Cta. A375 pk 6.3 / 270798	IBE-AH209	Invisorb	x
	Agabus brunneus	brunn_AH211	Spain	Hernando	8 ES Alava 23.7.04/Salinas de Anaña: rv. source/C. Hernando leg/ / 230704	IBE-AH211	Invisorb	x	x
	Agabus brunneus	brunn_AH212	Morocco	Ribera, Aguilera, Hernando & Millán	27 MOROCCO 24.4.2000 / Oued Âit-Baha, Tioulit / 29º52'59"N 9º00'65"W / 1150m I.Ribera leg. / 240400	IBE-AH212	Invisorb	x
	Agabus brunneus	brunn_AH213	Spain	Ribera & Cieslak	ES Zaragoza 16.6.2007 /Ariza, rv. Najima cross NII /733m N41º18’34”W2º6’59.5”/I.Ribera & A.Cieslak leg/ / 16.6.2007	IBE-AH213	Invisorb	x
	Agabus brunneus	brunn_AH216	Italy (Sicily)	Abellán & Picazo	8 Sicilia, Parco dei Nebrodi/ Stream Trail Lago Ubrio - Plla. dell'Obolo/ 1085m 33N 448991 E, 4193859 N/ 13.06.07 PA&FP leg.	IBE-AH216	Invisorb	x	x
	Agabus brunneus	brunn_AH217	Italy (Sicily)	Abellán & Picazo	8 Sicilia, Parco dei Nebrodi/ Stream Trail Lago Ubrio - Plla. dell'Obolo/ 1085m 33N 448991 E, 4193859 N/ 13.06.07 PA&FP leg.	IBE-AH217	Invisorb	x
	Agabus brunneus	brunn_AH234	Portugal	Ribera	6 PORTUGAL Serra de Sao Mamede/Portalegre, rd. to Sao Julia, r. Xévora/450m N39º17’50” W7º17’34”/I.Ribera leg. 13.5.2005 / 130505	IBE-AH234	Invisorb	x	x
	Agabus brunneus	brunn_AH235	Portugal	Ribera	6 PORTUGAL Serra de Sao Mamede/Portalegre, rd. to Sao Julia, r. Xévora/450m N39º17’50” W7º17’34”/I.Ribera leg. 13.5.2005 / 130505	IBE-AH235	Invisorb	x
	Agabus brunneus	brunn_AH244	Spain	Millán et col.	El Salobralejo arroyo AB	IBE-AH244	Invisorb	x
	Agabus brunneus	brunn_AH245	Spain	Millán et col.	El Salobralejo arroyo AB	IBE-AH245	Invisorb	x
	Agabus brunneus	brunn_AH246	Morocco	Ribera, Aguilera, Hernando & Millán	29 MOROCCO 24.4.2000 / Oued Âit-Baha, Âit Iftene / 29º50'25"N 9º01'57"W / 1350m I.Ribera leg.	IBE-AH246	Invisorb	x
	Agabus brunneus	brunn_AH247	Tunisia	Ribera & Cieslak	1 Tunisia 23.10.2001 /Rd. Tabarka-Aïn-Draham/stream 1 km N Aïn-Draham/I.Ribera & A.Cieslak leg.	IBE-AH247	Invisorb	x
	Agabus brunneus	brunn_AH248	Tunisia	Ribera & Cieslak	1 Tunisia 23.10.2001 /Rd. Tabarka-Aïn-Draham/stream 1 km N Aïn-Draham/I.Ribera & A.Cieslak leg.	IBE-AH248	Invisorb	x
	Agabus brunneus	brunn_AH256	Spain	Jaume	12.06.2009 Nonaspe, surgencia 150m aguas arriba del puente (río Matarranya)/ D.Jaume leg.	IBE-AH256	Invisorb	x	x
	Agabus brunneus	brunn_AH257	Morocco	Faille	Charras river, Morocco 09	IBE-AH257	Invisorb	x
	Agabus brunneus	brunn_AH263	Spain	Ribera	Cádiz / Ventorillo de las Canillas / Afl. río Hozgarganta / 270799	IBE-AH263	Invisorb	x
	Agabus brunneus	brunn_AH264	Spain	Ribera	Cádiz / Puerto de Galis / Cta. A375 pk 6.3 / 270799	IBE-AH264	Invisorb	x
	Agabus brunneus	brunn_AH265	Morocco	Aguilera, Hernando & Ribera	72 MOROCCO 9.4.2007/Zaër Zaïane, Tachenrhout/rv. crsrd. Aguelmoussa-Goaïda/905m N33º7'59.4" W5º58'46.7"/Aguilera Hernando & Ribera leg. / 9.4.2007	IBE-AH265	Invisorb	x
	Agabus brunneus	brunn_AH266	Morocco	Aguilera, Hernando & Ribera	72 MOROCCO 9.4.2007/Zaër Zaïane, Tachenrhout/rv. crsrd. Aguelmoussa-Goaïda/905m N33º7'59.4" W5º58'46.7"/Aguilera Hernando & Ribera leg. / 9.4.2007	IBE-AH266	Invisorb	x	x
	Agabus brunneus	brunn_AH271	Morocco	Ribera & Cieslak	58 MOROCCO 19.4.2001 /30º47’507”N 7º31’351”W /Tachokchte: Assif Siroua/c.1500 m I.Ribera & A.Cieslak leg.	IBE-AH271	Invisorb	x	x
	Agabus brunneus	brunn_AH272	Morocco	Ribera & Cieslak	58 MOROCCO 19.4.2001 /30º47’507”N 7º31’351”W /Tachokchte: Assif Siroua/c.1500 m I.Ribera & A.Cieslak leg.	IBE-AH272	Invisorb	x
	Agabus brunneus	brunn_AH274	Spain	Andújar, Arribas & Hidalgo-Galiana	ES, Jaén, Santiago de la Espada/ Río Zumeta (1203m) 27.10.09/ 30S 539068E 4215023N / Andújar, Arribas e Hidalgo-Galiana leg	IBE-AH274	Charge	x	x
	Agabus brunneus	brunn_AH275	Spain	Andújar, Arribas & Hidalgo-Galiana	ES, Jaén, Santiago de la Espada/ Río Zumeta (1203m) 27.10.09/ 30S 539068E 4215023N / Andújar, Arribas e Hidalgo-Galiana leg	IBE-AH275	Charge	x
	Agabus brunneus	brunn_AH276	Spain	Andújar, Arribas & Hidalgo-Galiana	ES,Albacete, Riópar/ Ayo de la Puerta (1234m) 26.10.09/ 30S 546548E 4253001N/ Andújar, Arribas & Hidalgo-Galiana	IBE-AH276	Charge	x
	Agabus brunneus	brunn_AH277	Spain	Andújar, Arribas & Hidalgo-Galiana	ES,Albacete, Riópar/ Ayo de la Puerta (1234m) 26.10.09/ 30S 546548E 4253001N/ Andújar, Arribas & Hidalgo-Galiana	IBE-AH277	Charge	x
	Agabus brunneus	brunn_AH280	Spain	Arribas & Hidalgo-Galiana	ES, Albacete, Tortas/ Río Hoyas (1350 m) 26.10.09/ 30S 552166E 4269478N/ Arribas e Hidalgo-Galiana leg	IBE-AH280	Charge	x
	Agabus brunneus	brunn_AH281	Spain	Arribas & Hidalgo-Galiana	ES, Albacete, Tortas/ Río Hoyas (1350 m) 26.10.09/ 30S 552166E 4269478N/ Arribas e Hidalgo-Galiana leg	IBE-AH281	Charge	x
	Agabus brunneus	brunn_AH289	Spain	Andújar, Arribas & Hidalgo-Galiana	ES, Jaén, Santiago de la Espada/ Río Zumeta (1203m) 27.10.09/ 30S 539068E 4215023N / Andújar, Arribas e Hidalgo-Galiana leg	IBE-AH289	Invisorb	x
	Agabus brunneus	brunn_AH290	Spain	Andújar, Arribas & Hidalgo-Galiana	ES, Jaén, Santiago de la Espada/ Río Zumeta (1203m) 27.10.09/ 30S 539068E 4215023N / Andújar, Arribas e Hidalgo-Galiana leg	IBE-AH290	Invisorb	x
	Agabus brunneus	brunn_AH300	Spain	Picazo	Rio Rigüelo, San Lorenzo de Calatrava (CR)11.06.09/ F. Picazo leg	IBE-AH300	Invisorb	x
	Agabus brunneus	brunn_AH301	Spain	Picazo	Rio Rigüelo, San Lorenzo de Calatrava (CR)11.06.09/ F. Picazo leg	IBE-AH301	Invisorb	x
	Agabus brunneus	brunn_AH302	Spain	Picazo	Turbera en el Ayo. Brezoso, Cabañeros (CR) 08.07.08/ F.Picazo leg	IBE-AH302	Invisorb	x
	Agabus brunneus	brunn_AH303	Spain	Picazo	Turbera en el Ayo. Brezoso, Cabañeros (CR) 08.07.08/ F.Picazo leg	IBE-AH303	Invisorb	x
	Agabus brunneus	brunn_AH304	Spain	Picazo	Fuente de la Taza, Sierra de Baza (GR) 25.06.09/ F.Picazo leg	IBE-AH304	Invisorb	x
	Agabus brunneus	brunn_AH305	Spain	Picazo	Fuente de la Taza, Sierra de Baza (GR) 25.06.09/ F.Picazo leg	IBE-AH305	Invisorb	x
	Agabus brunneus	brunn_AH306	Spain	Picazo	Bonal de la Sierra del Hontanar, Arroba de los Montes (CR) 13/07/07	IBE-AH306	Invisorb	x
	Agabus brunneus	brunn_AH307	Spain	Picazo	Bonal de la Sierra del Hontanar, Arroba de los Montes (CR) 13/07/08	IBE-AH307	Invisorb	x	x
	Agabus brunneus	brunn_AH308	Spain	Ribera, Hidalgo-Galiana & Abellán	ES. Girona. Santa Pau. Cta. Banyoles. Riu Ser ca. 200 m upstream water station, 42º08'48''N 2º34'48''E 445m IR A.Hidalgo & P.Abellán	IBE-AH308	Invisorb	x
	Agabus brunneus	brunn_AH309	Spain	Ribera, Hidalgo-Galiana & Abellán	ES. Girona. Santa Pau. Cta. Banyoles. Riu Ser ca. 200 m upstream water station, 42º08'48''N 2º34'48''E 445m IR A.Hidalgo & P.Abellán	IBE-AH309	Invisorb	x
	Agabus brunneus	brunn_AH313	Portugal	Andújar, Arribas & Sánchez-Gea	Portugal, Algarbe, Cta. Tavira-Cachopo, Desvío Alcario du Cume/1.05.09 (478m)/ 29s 612295S 4123068N/ Andújar, Arribas & Sánchez-Gea leg	IBE-AH313	Invisorb	x
	Agabus brunneus	brunn_AH314	France	Andújar & Arribas	Francia, Montpellier, San Martín de Londres, camping/ Altura (198m) 20-9-2009/ 43.7911N 3.7390E/ C.Andújar y P. Arribas leg	IBE-AH314	Invisorb	x	x
	Agabus brunneus	brunn_AH316	Spain	Andújar & Arribas	España, Huesca, Naval/ Arroyo salinas de la Rolda, 4 mezcla dulce-mesosalino/ Altura (600m) 17-10-2009/ 42.1999N 0.157W/ Andújar y Arribas leg	IBE-AH316	Invisorb	x	x
	Agabus brunneus	brunn_AH317	Portugal	Ribera	5 POT Odemira, Rib. Torgal/ 20m N37º38'01.8'' W8º37'22.4''/ Rd. Btw. Odemira & Cercal 24.1.2008 I. Ribera leg	IBE-AH317	Invisorb	x
	Agabus brunneus	brunn_AH318	Spain	Andújar & Arribas	España, Málaga, Estepona, Desembocadura del río Padrón/ Altura (2m) 31-1-2010/ 36,437N 5,105W/ Andújar y Arribas leg	IBE-AH318	Invisorb	x
	Agabus brunneus	brunn_AH319	Portugal	Ribera	4 POT Monchique, Fóia/ 706m N37º18'32.1'' w8º35'34.9''/ stream in rd. to Fóia/ 24.1.2008 I.Ribera leg	IBE-AH319	Invisorb	x
	Agabus brunneus	brunn_AH320	Spain	Andújar & Arribas	ALB, Letur, Las casas del Puerto/ 38.33N 2.17W/ oct.2009	IBE-AH320	Invisorb	x
	Agabus brunneus	brunn_AH321	Portugal	Andújar, Arribas & Sánchez-Gea	Portugal, Algarbe, Cta. Tavira-Cachopo, Desvío Cabeza Gorda/ 1.05.2009/ 29s616041E 4124085N/Andújar, Arribas y Sánchez-Gea leg	IBE-AH321	Invisorb	x
	Agabus brunneus	brunn_AH322	Portugal	Andújar, Arribas & Sánchez-Gea	Portugal/ Algarbe, Feiteira/ 1-5-2009 411m Arroyo/ 29s 601863E 4125472N/ Andújar, Arribas y Sánchez-Gea leg	IBE-AH322	Invisorb	x
	Agabus brunneus	brunn_AH323	Portugal	Ribera	1 POT Caldas de Monchique/ 284m N37º17'19.1'' W8º32'13.4''/ Rd. To Alferce, granitic outcrop/ 23.1.2008 I.Ribera leg.	IBE-AH323	Invisorb	x
	Agabus brunneus	brunn_AH326	Portugal	Ribera	8 PORTUGAL 25.7.98/ Sa. De Sao Mamede/Stream IR leg	IBE-AH326	Qiagen	x
	Agabus brunneus	brunn_AH327	Portugal	Ribera	8 PORTUGAL 25.7.98/ Sa. De Sao Mamede/Stream IR leg	IBE-AH327	Qiagen	x
	Agabus brunneus	brunn_AH328	Portugal	Ribera	8 PORTUGAL 25.7.98/ Sa. De Sao Mamede/Stream IR leg	IBE-AH328	Qiagen	x
	Agabus brunneus	brunn_AH329	Portugal	Ribera	8 PORTUGAL 25.7.98/ Sa. De Sao Mamede/Stream IR leg	IBE-AH329	Qiagen	x
	Agabus brunneus	brunn_AH330	Spain	Ribera	14 CADIZ 27.7.98/ Puerto de Galis/ Cta. A375 PK 6.3 IR leg	IBE-AH330	Qiagen	x
	Agabus brunneus	brunn_AH331	Spain	Ribera	14 CADIZ 27.7.98/ Puerto de Galis/ Cta. A375 PK 6.3 IR leg	IBE-AH331	Qiagen	x	x
	Agabus brunneus	brunn_AH332	Spain	Ribera	14 CADIZ 27.7.98/ Puerto de Galis/ Cta. A375 PK 6.3 IR leg	IBE-AH332	Qiagen	x
	Agabus brunneus	brunn_AH333	Spain	Ribera	14 CADIZ 27.7.98/ Puerto de Galis/ Cta. A375 PK 6.3 IR leg	IBE-AH333	Qiagen	x
	Agabus brunneus	brunn_AH334	Spain	Ribera	13 CADIZ 27.7.98/ Ventorrillo de las Canillas/ Afl. Hozgarganta IR leg	IBE-AH334	Qiagen	x
	Agabus brunneus	brunn_AH335	Portugal	Ribera	6 PORTUGAL Serra de Sao Mamede/Portalegre, rd. to Sao Julia, r. Xévora/450m N39º17’50” W7º17’34”/I.Ribera leg. 13.5.2005 / 130505	IBE-AH335	Qiagen	x
	Agabus brunneus	brunn_AH336	Portugal	Ribera	6 PORTUGAL Serra de Sao Mamede/Portalegre, rd. to Sao Julia, r. Xévora/450m N39º17’50” W7º17’34”/I.Ribera leg. 13.5.2005 / 130505	IBE-AH336	Qiagen	x
	Agabus brunneus	brunn_AH337	Portugal	Ribera	6 PORTUGAL Serra de Sao Mamede/Portalegre, rd. to Sao Julia, r. Xévora/450m N39º17’50” W7º17’34”/I.Ribera leg. 13.5.2005 / 130505	IBE-AH337	Qiagen	x
	Agabus brunneus	brunn_AH338	Morocco	Ribera & Cieslak	58 MOROCCO 19.4.2001 /30º47’507”N 7º31’351”W /Tachokchte: Assif Siroua/c.1500 m I.Ribera & A.Cieslak leg.	IBE-AH338	Qiagen	x
	Agabus brunneus	brunn_AH339	Morocco	Ribera & Cieslak	58 MOROCCO 19.4.2001 /30º47’507”N 7º31’351”W /Tachokchte: Assif Siroua/c.1500 m I.Ribera & A.Cieslak leg.	IBE-AH339	Qiagen	x
	Agabus brunneus	brunn_AH340	Morocco	Ribera & Cieslak	58 MOROCCO 19.4.2001 /30º47’507”N 7º31’351”W /Tachokchte: Assif Siroua/c.1500 m I.Ribera & A.Cieslak leg.	IBE-AH340	Qiagen	x
	Agabus brunneus	brunn_AH341	Tunisia	Ribera & Cieslak	1 Tunisia 23.10.2001 /Rd. Tabarka-Aïn-Draham/stream 1 km N Aïn-Draham/I.Ribera & A.Cieslak leg.	IBE-AH341	Qiagen	x
	Agabus brunneus	brunn_AH342	Tunisia	Ribera & Cieslak	1 Tunisia 23.10.2001 /Rd. Tabarka-Aïn-Draham/stream 1 km N Aïn-Draham/I.Ribera & A.Cieslak leg.	IBE-AH342	Qiagen	x
	Agabus brunneus	brunn_AH343	Tunisia	Ribera & Cieslak	1 Tunisia 23.10.2001 /Rd. Tabarka-Aïn-Draham/stream 1 km N Aïn-Draham/I.Ribera & A.Cieslak leg.	IBE-AH343	Qiagen	x
	Agabus brunneus	brunn_AH346	Spain	Arribas & Hidalgo-Galiana	ES, Albacete, Tortas/ Río Hoyas (1350 m) 26.10.09/ 30S 552166E 4269478N/ Arribas e Hidalgo-Galiana leg	IBE-AH346	Qiagen	x
	Agabus brunneus	brunn_AH347	Spain	Andújar, Arribas & Hidalgo-Galiana	ES,Albacete, Riópar/ Ayo de la Puerta (1234m) 26.10.09/ 30S 546548E 4253001N/ Andújar, Arribas & Hidalgo-Galiana	IBE-AH347	Qiagen	x
	Agabus brunneus	brunn_AH354	Spain	Picazo	Bonal de la Sierra del Hontanar, Arroba de los Montes (CR) 13/07/07	IBE-AH354	Qiagen	x
	Agabus brunneus	brunn_AH355	Spain	Picazo	Bonal de la Sierra del Hontanar, Arroba de los Montes (CR) 13/07/07	IBE-AH355	Qiagen	x
	Agabus brunneus	brunn_AH356	Spain	Picazo	Bonal de la Sierra del Hontanar, Arroba de los Montes (CR) 13/07/07	IBE-AH356	Qiagen	x
	Agabus brunneus	brunn_AH357	Spain	Ribera, Hidalgo-Galiana & Abellán	ES. Girona. Santa Pau. Cta. Banyoles. Riu Ser ca. 200 m upstream water station, 42º08'48''N 2º34'48''E 445m IR A.Hidalgo & P.Abellán	IBE-AH357	Qiagen	x
	Agabus brunneus	brunn_AH358	Spain	Ribera, Hidalgo-Galiana & Abellán	ES. Girona. Santa Pau. Cta. Banyoles. Riu Ser ca. 200 m upstream water station, 42º08'48''N 2º34'48''E 445m IR A.Hidalgo & P.Abellán	IBE-AH358	Qiagen	x	x
	Agabus brunneus	brunn_AH359	Spain	Ribera, Hidalgo-Galiana & Abellán	ES. Girona. Santa Pau. Cta. Banyoles. Riu Ser ca. 200 m upstream water station, 42º08'48''N 2º34'48''E 445m IR A.Hidalgo & P.Abellán	IBE-AH359	Qiagen	x
	Agabus brunneus	brunn_AH366	Spain	Andújar, Arribas & Hidalgo-Galiana	ES, Jaén, Santiago de la Espada/ Río Zumeta (1203m) 27.10.09/ 30S 539068E 4215023N / Andújar, Arribas e Hidalgo-Galiana leg	IBE-AH366	Qiagen	x
	Agabus brunneus	brunn_AH367	Spain	Andújar, Arribas & Hidalgo-Galiana	ES, Jaén, Santiago de la Espada/ Río Zumeta (1203m) 27.10.09/ 30S 539068E 4215023N / Andújar, Arribas e Hidalgo-Galiana leg	IBE-AH367	Qiagen	x
	Agabus brunneus	brunn_AH368	Spain	Andújar, Arribas & Hidalgo-Galiana	ES, Jaén, Santiago de la Espada/ Río Zumeta (1203m) 27.10.09/ 30S 539068E 4215023N / Andújar, Arribas e Hidalgo-Galiana leg	IBE-AH368	Qiagen	x
	Agabus brunneus	brunn_AH369	Spain	Picazo	Rio Rigüelo, San Lorenzo de Calatrava (CR)11.06.09/ F. Picazo leg	IBE-AH369	Qiagen	x
	Agabus brunneus	brunn_AH370	Spain	Picazo	Rio Rigüelo, San Lorenzo de Calatrava (CR)11.06.09/ F. Picazo leg	IBE-AH370	Qiagen	x
	Agabus brunneus	brunn_AH374	Spain	Picazo	Turbera en el Ayo. Brezoso, Cabañeros (CR) 08.07.08/ F.Picazo leg	IBE-AH374	Qiagen	x
	Agabus brunneus	brunn_AH375	Spain	Picazo	Turbera en el Ayo. Brezoso, Cabañeros (CR) 08.07.08/ F.Picazo leg	IBE-AH375	Qiagen	x
	Agabus brunneus	brunn_AH376	Spain	Picazo	Turbera en el Ayo. Brezoso, Cabañeros (CR) 08.07.08/ F.Picazo leg	IBE-AH376	Qiagen	x
	Agabus brunneus	brunn_AH377	Spain	Andújar & Arribas	España, Huesca, Naval/ Arroyo salinas de la Rolda, 4 mezcla dulce-mesosalino/ Altura (600m) 17-10-2009/ 42.1999N 0.157W/ Andújar y Arribas leg	IBE-AH377	Qiagen	x
	Agabus brunneus	brunn_AH378	Spain	Andújar & Arribas	España, Huesca, Naval/ Arroyo salinas de la Rolda, 4 mezcla dulce-mesosalino/ Altura (600m) 17-10-2009/ 42.1999N 0.157W/ Andújar y Arribas leg	IBE-AH378	Qiagen	x
	Agabus brunneus	brunn_AH379	Spain	Andújar & Arribas	España, Huesca, Naval/ Arroyo salinas de la Rolda, 4 mezcla dulce-mesosalino/ Altura (600m) 17-10-2009/ 42.1999N 0.157W/ Andújar y Arribas leg	IBE-AH379	Qiagen	x
	Agabus brunneus	brunn_AH383	Spain	Picazo	Fuente de la Taza, Sierra de Baza (GR) 25.06.09/ F.Picazo leg	IBE-AH383	Qiagen	x
	Agabus brunneus	brunn_AH384	Spain	Picazo	Fuente de la Taza, Sierra de Baza (GR) 25.06.09/ F.Picazo leg	IBE-AH384	Qiagen	x
	Agabus brunneus	brunn_AH385	Spain	Picazo	Fuente de la Taza, Sierra de Baza (GR) 25.06.09/ F.Picazo leg	IBE-AH385	Qiagen	x
	Agabus brunneus	brunn_AH387	Portugal	Andújar, Arribas & Sánchez-Gea	Portugal, Algarbe, Cta. Tavira-Cachopo, Desvío Cabeza Gorda/ 1.05.2009/ 29s616041E 4124085N/Andújar, Arribas y Sánchez-Gea leg	IBE-AH387	Qiagen	x
	Agabus brunneus	brunn_AH388	Portugal	Andújar, Arribas & Sánchez-Gea	Portugal, Algarbe, Cta. Tavira-Cachopo, Desvío Cabeza Gorda/ 1.05.2009/ 29s616041E 4124085N/Andújar, Arribas y Sánchez-Gea leg	IBE-AH388	Qiagen	x
	Agabus brunneus	brunn_AH389	Portugal	Andújar, Arribas & Sánchez-Gea	Portugal, Algarbe, Cta. Tavira-Cachopo, Desvío Cabeza Gorda/ 1.05.2009/ 29s616041E 4124085N/Andújar, Arribas y Sánchez-Gea leg	IBE-AH389	Qiagen	x
	Agabus brunneus	brunn_AH426	Morocco	Hidalgo-Galiana, Bennas et col.	MOROCCO, 20.05.2011/ Rif, Anasar, rd.N2, Daya Anasar, pond/ (1344 m) N35º01'20'' W4º59'56.5''/ Hidalgo-Galiana, Bennas,Taheri & El Haissoufi leg	IBE-AH426	Qiagen	x
	Agabus brunneus	brunn_AH427	Morocco	Hidalgo-Galiana, Bennas et col.	MOROCCO, 20.05.2011/ Rif, Anasar, rd.N2, Daya Anasar, pond/ (1344 m) N35º01'20'' W4º59'56.5''/ Hidalgo-Galiana, Bennas,Taheri & El Haissoufi leg	IBE-AH427	Qiagen	x
	Agabus brunneus	brunn_AH428	Morocco	Hidalgo-Galiana, Bennas et col.	MOROCCO, 20.05.2011/ Rif, Anasar, rd.N2, Daya Anasar, pond/ (1344 m) N35º01'20'' W4º59'56.5''/ Hidalgo-Galiana, Bennas,Taheri & El Haissoufi leg	IBE-AH428	Qiagen	x
	Agabus brunneus	brunn_AH429	Morocco	Hidalgo-Galiana, Bennas et col.	MOROCCO, 20.05.2011/ Rif, Anasar, rd.N2, Daya Anasar, pond/ (1344 m) N35º01'20'' W4º59'56.5''/ Hidalgo-Galiana, Bennas,Taheri & El Haissoufi leg	IBE-AH429	Qiagen	x
	Agabus brunneus	brunn_AH430	Morocco	Hidalgo-Galiana, Bennas et col.	MOROCCO, 20.05.2011/ Rif, Anasar, rd.N2, Daya Anasar, pond/ (1344 m) N35º01'20'' W4º59'56.5''/ Hidalgo-Galiana, Bennas,Taheri & El Haissoufi leg	IBE-AH430	Qiagen	x
	Agabus brunneus	brunn_AH432	Morocco	Hidalgo-Galiana, Bennas et col.	MOROCCO, 24.05.2011/High Atlas, Rd 9 Marrakesh-Ouarzazate, Vallée Aguelmousse (2112 m) 31º16.246' W7º24.803'/Hidalgo-Galiana & Bennas leg	IBE-AH432	Qiagen	x
	Agabus brunneus	brunn_AH433	Morocco	Hidalgo-Galiana, Bennas et col.	MOROCCO, 24.05.2011/High Atlas, Rd 9 Marrakesh-Ouarzazate, Vallée Aguelmousse (2112 m) 31º16.246' W7º24.803'/Hidalgo-Galiana & Bennas leg	IBE-AH433	Qiagen	x
	Agabus brunneus	brunn_AH434	Morocco	Hidalgo-Galiana, Bennas et col.	MOROCCO, 24.05.2011/High Atlas, Rd 9 Marrakesh-Ouarzazate, Vallée Aguelmousse (2112 m) 31º16.246' W7º24.803'/Hidalgo-Galiana & Bennas leg	IBE-AH434	Qiagen	x
	Agabus brunneus	brunn_AH435	Morocco	Hidalgo-Galiana, Bennas et col.	MOROCCO, 24.05.2011/High Atlas, Rd 9 Marrakesh-Ouarzazate, Vallée Aguelmousse (2112 m) 31º16.246' W7º24.803'/Hidalgo-Galiana & Bennas leg	IBE-AH435	Qiagen	x
	Agabus brunneus	brunn_AH436	Morocco	Hidalgo-Galiana, Bennas et col.	MOROCCO, 24.05.2011/High Atlas, Rd 9 Marrakesh-Ouarzazate, Vallée Aguelmousse (2112 m) 31º16.246' W7º24.803'/Hidalgo-Galiana & Bennas leg	IBE-AH436	Qiagen	x
	Agabus brunneus	brunn_AH443	Spain	Ribera & Cieslak	2ES Girona, Port Bou/ Camí de la Riera, 10.5.2012/ N42º25'38.2'' E3º08'13.4''/ 81m I.Ribera & A.Cieslak	IBE-AH443	Charge	x	x
	Agabus brunneus	brunn_AH444	Spain	Ribera & Cieslak	2ES Girona, Port Bou/ Camí de la Riera, 10.5.2012/ N42º25'38.2'' E3º08'13.4''/ 81m I.Ribera & A.Cieslak	IBE-AH444	Charge	x
	Agabus brunneus	brunn_AH445	Spain	Ribera & Cieslak	2ES Girona, Port Bou/ Camí de la Riera, 10.5.2012/ N42º25'38.2'' E3º08'13.4''/ 81m I.Ribera & A.Cieslak	IBE-AH445	Charge	x
	Agabus brunneus	brunn_AH446	Spain	Ribera & Cieslak	2ES Girona, Port Bou/ Camí de la Riera, 10.5.2012/ N42º25'38.2'' E3º08'13.4''/ 81m I.Ribera & A.Cieslak	IBE-AH446	Charge	x
	Agabus brunneus	brunn_AH448	Spain	Ribera & Cieslak	1ES Girona, Port de la Selva/ Riera de la Vall, 9.05.2012/ N42º21'00.7'' E3º10'50.5''/36m I.Ribera & A.Cieslak	IBE-AH448	Charge	x
	Agabus brunneus	brunn_AH450	Spain	Ribera & Cieslak	1ES Girona, Port de la Selva/ Riera de la Vall, 9.05.2012/ N42º21'00.7'' E3º10'50.5''/36m I.Ribera & A.Cieslak	IBE-AH450	Charge	x
	Agabus brunneus	brunn_AH451	Spain	Ribera & Cieslak	1ES Girona, Port de la Selva/ Riera de la Vall, 9.05.2012/ N42º21'00.7'' E3º10'50.5''/36m I.Ribera & A.Cieslak	IBE-AH451	Charge	x
	Agabus brunneus	brunn_AH452	Spain	Ribera & Cieslak	1ES Girona, Port de la Selva/ Riera de la Vall, 9.05.2012/ N42º21'00.7'' E3º10'50.5''/36m I.Ribera & A.Cieslak	IBE-AH452	Charge	x
	Agabus brunneus	brunn_AH453	Italy	Ribera	BBC: 10 Italy, Toscana, Chianni / rd. To Castellina, botro l'Aiola. / 397m N43º28’10.2” E10º37’46.2” / 26.5.2008 I.Ribera leg.	IBE-AH453	Charge	x	x
	Agabus brunneus	brunn_AH455	Italy (Elba)	Toledo	1177: 24.vi.09 / Island of Elba / Porto Azurro / Madonna di Monserrato / Small creeck ca. 200 m, M. Toledo	IBE-AH455	Charge	x	x
	Agabus brunneus	brunn_AH456	Spain	Fresneda & Bilton	1337: Lleida, Bonansa, Barranco de Puntillo, 14.8.2011 Fresneda & Bilton	IBE-AH456	Charge	x	x
	Agabus brunneus	brunn_AH457	Spain	Fresneda & Bilton	1337: Lleida, Bonansa, Barranco de Puntillo, 14.8.2011 Fresneda & Bilton	IBE-AH457	Charge	x
	Agabus brunneus	brunn_AH458	Spain	Fresneda & Bilton	1337: Lleida, Bonansa, Barranco de Puntillo, 14.8.2011 Fresneda & Bilton	IBE-AH458	Charge	x
	Agabus brunneus	brunn_AH459	Algeria	Mouloud & Faille	ALG - Spring near Ifri Maareb, Azerou Tidjer / Djurdjura/4.349999°, 36.499987°/ - 24.v.2012 Aït Mouloud & Faille	IBE-AH459	Charge	x	x
	Agabus brunneus	brunn_AH460	Algeria	Mouloud & Faille	ALG - Spring near Ifri Maareb, Azerou Tidjer / Djurdjura/4.349999°, 36.499987°/ - 24.v.2012 Aït Mouloud & Faille	IBE-AH460	Charge	x	x
	Agabus brunneus	brunn_AH461	Algeria	Mouloud & Faille	ALG - Djurdjura central, Boussouil/ 4.228644°, 36.447514°/, 25.v.2012, Aït Mouloud & Faille	IBE-AH461	Charge	x
	Agabus brunneus	brunn_AH90	Italy (Sicily)	Abellán & Picazo	14 Sicilia, Parco dei Nebrodi/ Stream in Lago Biviere di Cesaro/ 1455m 33N 471064 E, 4199373 N/ 14.06.07 PA&FP leg.	IBE-AH90		x		x*
	Agabus brunneus	brunn_AI1113	UK (England)	Bilton	Dorset, Holy Stream nr. Wool	MNCN-AI1113	Ph.Chl.	x	x	x*
	Agabus brunneus	brunn_AI124	Spain	Castro	Córdoba, Sierra de Córdoba, Arroyo Linares	MNCN-AI124	Ph.Chl.	x		x
	Agabus brunneus	brunn_AI697	Spain	Fery	24.6.2005 (E) Madrid, Sra de Guadarrama, Lozoya, ca. 1300 m, mountain streamlet, Fery leg.	MNCN-AI697	Ph.Chl.	x
	Agabus brunneus	brunn_AI698	France	Fery	26.6.2005 (F) Pyrénées orientales, Riunogues, SE Céret, brook, Fery leg.	MNCN-AI698	Ph.Chl.	x
	Agabus brunneus	brunn_AI857	Spain	Ribera	3 ES Teruel, Beceite/r. Matarranya, El Parrisal/680m N40º47’12.5” E0º12’13.5”/I. Ribera leg. 3.6.2006/	MNCN-AI857	Ph.Chl.	x
	Agabus brunneus	brunn_AI934	Spain	Ribera & Cieslak	3 ESP. Almeria 5.1.03/Piñana, r. Nacimiento/Autovia Granada-Almeria/I.Ribera & A.Cieslak leg.	MNCN-AI934	Ph.Chl.	x
	Agabus brunneus	brunn_AI948	Tunisia	Ribera & Cieslak	3 Tunisia 23.10.2001 /Rd. Beja-Teboursouk/Oued 3 km NW Teboursouk/I.Ribera & A.Cieslak leg.	MNCN-AI948	Ph.Chl.	x		x*
	Agabus brunneus	brunn_AI996	Spain	Ribera	5 SPAIN Logroño 23.10.04 /Posadas: Río Oja: artificial pool/N 42º12’36.0” W 3º4’27.8”/1200 m I.Ribera leg.	MNCN-AI996	Ph.Chl.	x
	Agabus brunneus	brunn_HI12	Algeria	Bouzid	V2,11.4.2006 Algeria, Raml-Souk / N 36° 47.607’ E 008° 31.170’ / 108.51 m, Bouzid leg ( V2 ) / (stream)	MNCN-HI12	Charge	x	x	x*
	Agabus brunneus	brunn_IR160	Spain	Millán et col.	Murcia, El Salobrejo arroyo, 29.5.1999	NHM-IR160	Ph.Chl.	AY138698		AY138607
	Agabus brunneus	brunn_IR170	Spain	Ribera	Albacete, r. Endrinales, 6.9.1997	NHM-IR170	Ph.Chl.	x		x
	Agabus brunneus	brunn_IR198	Portugal	Ribera	Sa. Sao Mamede, stream, 25.7.1998	NHM-IR198	Ph.Chl.	x		x
	Agabus brunneus	brunn_IR231	Morocco	Ribera, Aguilera, Hernando & Millán	Ait-Iftene, o. Ait-Baha, 24.4.2000	NHM-IR231	Ph.Chl.	x		x
	Agabus brunneus	brunn_IR48	Morocco	Ribera, Aguilera, Hernando & Millán	Tazzeka Nat. Park, 4.4.1998	NHM-IR48	Ph.Chl.	AJ850556	EF670077	AJ850304	AJ318688
	Agabus brunneus	brunn_IR641e	Morocco	Ribera, Aguilera, Hernando & Millán	58, Tachokchte, Assif Siroua, ca. 1500 m, 19.4.2001	NHM-IR641e	Ph.Chl.	x		x
	Agabus brunneus	brunn_IR755	Tunisia	Ribera & Cieslak	1, Rd. Tabarka-Aïn-Draham, stream 1 km N Aïn-Draham, 23.10.2001	NHM-IR755	Ph.Chl.	x		x
	Agabus didymus	didy_AH230	outgroup			IBE-AH230		x
	Agabus didymus	didy_AH232	outgroup			IBE-AH232		x
	Agabus didymus	didy_AH236	outgroup			IBE-AH236		x
	Agabus didymus	didy_AH269	outgroup			IBE-AH269		x
	Agabus didymus	didy_AH293	outgroup			IBE-AH293		x
	Agabus didymus	didy_AH363	outgroup			IBE-AH363		x
	Agabus didymus	didy_AH364	outgroup			IBE-AH364		x
	Agabus didymus	didy_AH431	outgroup			IBE-AH431		x
	Ilybiosoma lugens	Ilbluge_RA326	outgroup			IBE-RA326		x	x	x*	x
	Ilybiosoma pandurum	Ilbpand_IR374	outgroup			NHM-IR374		AY138736		AY138648 / x
	Ilybiosoma perplexum	Ilbperp_IR542	outgroup			NHM-IR542		AY138738	x	AY138650	x
	Ilybiosoma seriatum	Ilbseri_IR188	outgroup			NHM-IR188		AF309329	x	AF309272	x
	Ilybiosoma seriatum	Ilbseri_IR293	outgroup			NHM-293		AY138739		AY138651 / x
	Ilybiosoma sp	Ilbsp_RA301	outgroup			IBE-RA301		x	x	x*	x
	Ilybius aenescens	Ilyaene_IR154	outgroup			NHM-154		AF309350		AF309294 / AF428202
	Ilybius ater	Ilyater_RA460	outgroup			IBE-RA460		x	x	x*
	Ilybius biguttulus	Ilybigu_AC42	outgroup			MNCN-AC42		HE610222	x	x*
	Ilybius cinctus	Ilycinc_AI117	outgroup			MNCN-AI117		HE610223	x	x*	x
	Ilybius crassus	Ilycras_ER16	outgroup			NHM-ER16		AF309353		AF309297 / AF428201
	Ilybius dettneri	Ilydett_AI635	outgroup			MNCN-AI635		x	x	x*	x
	Ilybius discedens	Ilydisc_IR280	outgroup			NHM-280		AF309352		x*
	Ilybius euryomus	Ilyeury_IR349	outgroup			NHM-349		AY138749		AY138662 / x
	Ilybius fenestratus	Ilyfene_ER18	outgroup			NHM-ER18		AF309347		x*
	Ilybius fraterculus	Ilyfrat_IR282	outgroup			NHM-282		AF309337		x*
	Ilybius hozgargantae	Ilyhozg_IR60	outgroup			NHM-IR60		AY138751	x	AY138664	AJ318690
	Ilybius hypomelas	Ilyhypo_IR525	outgroup			NHM-IR525		AY138752		AY138665	x
	Ilybius jaechi	Ilyjaec_AI107	outgroup			MNCN-AI107		HF931152	x	HF931371	x
	Ilybius lateralis	Ilylate_AI1103	outgroup			MNCN-AI1103		HE610225	x	x*
	Ilybius lineellus	Ilyline_RA10	outgroup			IBE-RA10		x		x*
	Ilybius meridionalis	Ilymeri_IR191	outgroup			NHM-IR191		AF309348		x*	x
	Ilybius minakawai	Ilymina_AI101	outgroup			MNCN-AI101		DQ285010	x	x*	x
	Ilybius neglectus	Ilynegl_AI657	outgroup			MNCN-657		HF931221		HF931450*
	Ilybius obtusus	Ilyobtu_AI1097	outgroup			MNCN-AI1097		HE610227	x	x*
	Ilybius opacus	Ilyopac_IR271	outgroup			NHM-IR271		AY138755	x	AY138668 / x
	Ilybius pseudoneglectus	Ilypseu_RA83	outgroup			IBE-RA83		HF931319	x	HF931542*
	Ilybius quadrimaculatus	Ilyquam_IR281	outgroup			NHM-281		AF309346		x*
	Ilybius similis	Ilysimi_IR270	outgroup			NHM-270		AF309340		x*
	Ilybius subaeneus	Ilysuba_IR285	outgroup			NHM-285		HE610229		x*
	Ilybius vandykei	Ilyvand_IR348	outgroup			NHM-348		AY138758		AY138671
	Ilybius vittiger	Ilyvitt_IR269	outgroup			NHM-269		AF309336		AF309280
	Platambus maculatus	Plagrae_AH88	outgroup			MNCN-AH88		x	x	x*	x
	Platambus lunulatus	Plalunu_AI890	outgroup			MNCN-AI890		x	x	x*
	Platambus maculatus	Plamacu_IR25	outgroup			NHM-IR25		AF309330	x	x*	x
	Platambus pictipennis	Plapict_IR476	outgroup			NHM-476		AY138763		AY138676
	Platynectes sp	Platynectes_AF203	outgroup			IBE-AF203		x		x*
	Platynectes darlingtoni	Plndarl_RA87	outgroup			IBE-RA87		x	x	x*	x
	Platynectes decempunctatus	Pltdece_IR326	outgroup			NHM-IR326		AY138768	EF670091	AY138681	EF670256
	Platynectes decempunctatus	Pltdece_IR94	outgroup			NHM-IR94		AY138767	x	AY138680	AJ318694
	Platynectes gemellatus	Pltgeme_AF71	outgroup			IBE-AF71		x	x	x*	x
	Platynectes kashmiranus	Pltkash_AI78	outgroup			MNCN-AI78		x	x	x*	x
	Agabus ramblae	ramb_AH224	Spain	Ribera & Aguilera	Albacete / Paterna del Madera / Río Endrinales pk 184 / 060997	IBE-AH224	Invisorb	x	x
	Agabus ramblae	ramb_AH229	Spain	Ribera	Albacete / Robledo / Ojos de Villaverde / 070997	IBE-AH229	Invisorb	x
	Agabus ramblae	ramb_AH270	Spain	Ribera	Albacete / Robledo / Ojos de Villaverde / 070997	IBE-AH270	Invisorb	x	x
	Agabus ramblae	ramb_AH278	Spain	Andújar, Arribas & Hidalgo-Galiana	ES, Murcia, Las Oicas/ Río Argos (805m) 27.10.09/ 30S 590773E 4214287N/ Andújar, Arribas e Hidalgo-Galiana leg	IBE-AH278	Charge	x	x
	Agabus ramblae	ramb_AH279	Spain	Andújar, Arribas & Hidalgo-Galiana	ES, Murcia, Las Oicas/ Río Argos (805m) 27.10.09/ 30S 590773E 4214287N/ Andújar, Arribas e Hidalgo-Galiana leg	IBE-AH279	Charge	x
	Agabus ramblae	ramb_AH282	Spain	Arribas & Hidalgo-Galiana	ES, Albacete, Tarazona/ Rambla del Tuerto (689m) 25.10.09/ 30S 584535E 4342848N/ Arribas e Hidalgo-Galiana leg	IBE-AH282	Charge	x	x
	Agabus ramblae	ramb_AH283	Spain	Arribas & Hidalgo-Galiana	ES, Albacete, Tarazona/ Rambla del Tuerto (689m) 25.10.09/ 30S 584535E 4342848N/ Arribas e Hidalgo-Galiana leg	IBE-AH283	Invisorb	x
	Agabus ramblae	ramb_AH284	Spain	Arribas & Hidalgo-Galiana	ES, Cuenca, Casasimarro/ Chorro J. Antonio (691m) 25.10.09/ 30S 577838E 4359484N/ Arribas e Hidalgo-Galiana leg	IBE-AH284	Invisorb	x
	Agabus ramblae	ramb_AH285	Spain	Arribas & Hidalgo-Galiana	ES, Cuenca, Casasimarro/ Chorro J. Antonio (691m) 25.10.09/ 30S 577838E 4359484N/ Arribas e Hidalgo-Galiana leg	IBE-AH285	Invisorb	x	x
	Agabus ramblae	ramb_AH286	Spain	Andújar, Arribas & Hidalgo-Galiana	ES, Murcia, La Parroquia/ Arroyo Corneros (578m) 27.10.09/ 30S 594602E 4173500N/ Andújar, Arribas e Hidalgo-Galiana leg	IBE-AH286	Invisorb	x
	Agabus ramblae	ramb_AH287	Spain	Andújar, Arribas & Hidalgo-Galiana	ES, Murcia, La Parroquia/ Arroyo Corneros (578m) 27.10.09/ 30S 594602E 4173500N/ Andújar, Arribas e Hidalgo-Galiana leg	IBE-AH287	Invisorb	x
	Agabus ramblae	ramb_AH288	Spain	Andújar, Arribas & Hidalgo-Galiana	ES, Murcia, La Rogativa/ Ayo Tercero (1194m) 27.10.09/ 30S 381137N 021849º/ Andújar, Arribas e Hidalgo-Galiana leg	IBE-AH288	Invisorb	x
	Agabus ramblae	ramb_AH291	Spain	Alonso & Hidalgo-Galiana	ES, Menorca, carretera Mahón-Santa Catalina de Dalt (15m) 28.11.09/ N 39º57’17.9’’ E 004º12’48.5’’ / Alonso Rodríguez e Hidalgo-Galiana leg	IBE-AH291	Invisorb	x	x
	Agabus ramblae	ramb_AH292	Spain	Alonso & Hidalgo-Galiana	ES, Menorca, carretera Mahón-Santa Catalina de Dalt (15m) 28.11.09/ N 39º57’17.9’’ E 004º12’48.5’’ / Alonso Rodríguez e Hidalgo-Galiana leg	IBE-AH292	Invisorb	x
	Agabus ramblae	ramb_AH294	Spain	Alonso & Hidalgo-Galiana	ES, Menorca, cerca de Sta Águeda (7m) 29.11.09/ N 40º0.1’59.4’’ E 003º59’57.5’’ / Alonso Rodríguez e Hidalgo-Galiana leg	IBE-AH294	Invisorb	x
	Agabus ramblae	ramb_AH295	Spain	Alonso & Hidalgo-Galiana	ES, Menorca, cerca de Sta Águeda (7m) 29.11.09/ N 40º0.1’59.4’’ E 003º59’57.5’’ / Alonso Rodríguez e Hidalgo-Galiana leg	IBE-AH295	Invisorb	x
	Agabus ramblae	ramb_AH296	Spain	Picazo	Ayo. Saladar de Cordovilla (AB) 24.06.08/ F.Picazo leg	IBE-AH296	Invisorb	x
	Agabus ramblae	ramb_AH297	Spain	Picazo	Ayo. Saladar de Cordovilla (AB) 24.06.08/ F.Picazo leg	IBE-AH297	Invisorb	x
	Agabus ramblae	ramb_AH298	Spain	Millán	Lagunas de Ruidera EL VADO 23.07.03 A. Millán leg	IBE-AH298	Invisorb	x	x
	Agabus ramblae	ramb_AH299	Spain	Millán	Lagunas de Ruidera EL VADO 23.07.03 A. Millán leg	IBE-AH299	Invisorb	x
	Agabus ramblae	ramb_AH310	Morocco	Ribera, Aguilera, Hernando & Millán	Morocco / Ouarzazate / 21, Arroyo embalse / 180797	IBE-AH310	Invisorb	x	x
	Agabus ramblae	ramb_AH311	Morocco	Ribera, Aguilera, Hernando & Millán	Morocco / Ouarzazate / 21, Arroyo embalse / 180797	IBE-AH311	Invisorb	x
	Agabus ramblae	ramb_AH312	Morocco	Ribera, Aguilera, Hernando & Millán	Morocco / Ouarzazate / 21, Arroyo embalse / 180797	IBE-AH312	Invisorb	x
	Agabus ramblae	ramb_AH315	Spain	Andújar	España, Albacete, Hellín, Saladar de Cordovilla/ Altura (510m) 10-11-2009/ 38.532N 1.608W/ C. Andújar leg	IBE-AH315	Invisorb	x	x
	Agabus ramblae	ramb_AH324	Tunisia	Jaskuła	Tunisia, Oued El Leben, Meheri-Zebbeus, N34.65176, E9.59818, 220m, 26.03.2010, leg. R. Jaskuła, coll. M. Przewoźny	IBE-AH324	Invisorb	x	x
	Agabus ramblae	ramb_AH325	Tunisia	Jaskuła	Tunisia, Grande Cascade - Gorges, N34.37707, E7.91309, 236m, 24.03.2010, leg. R. Jaskuła, coll. M. Przewoźny	IBE-AH325	Invisorb	x	x
	Agabus ramblae	ramb_AH348	Spain	Alonso & Hidalgo-Galiana	ES, Menorca, carretera Mahón-Santa Catalina de Dalt (15m) 28.11.09/ N 39º57’17.9’’ E 004º12’48.5’’ / Alonso Rodríguez e Hidalgo-Galiana leg	IBE-AH348	Qiagen	x
	Agabus ramblae	ramb_AH349	Spain	Alonso & Hidalgo-Galiana	ES, Menorca, carretera Mahón-Santa Catalina de Dalt (15m) 28.11.09/ N 39º57’17.9’’ E 004º12’48.5’’ / Alonso Rodríguez e Hidalgo-Galiana leg	IBE-AH349	Qiagen	x
	Agabus ramblae	ramb_AH350	Spain	Alonso & Hidalgo-Galiana	ES, Menorca, carretera Mahón-Santa Catalina de Dalt (15m) 28.11.09/ N 39º57’17.9’’ E 004º12’48.5’’ / Alonso Rodríguez e Hidalgo-Galiana leg	IBE-AH350	Qiagen	x
	Agabus ramblae	ramb_AH351	Spain	Alonso & Hidalgo-Galiana	ES, Menorca, cerca de Sta Águeda (7m) 29.11.09/ N 40º0.1’59.4’’ E 003º59’57.5’’ / Alonso Rodríguez e Hidalgo-Galiana leg	IBE-AH351	Qiagen	x
	Agabus ramblae	ramb_AH352	Spain	Alonso & Hidalgo-Galiana	ES, Menorca, cerca de Sta Águeda (7m) 29.11.09/ N 40º0.1’59.4’’ E 003º59’57.5’’ / Alonso Rodríguez e Hidalgo-Galiana leg	IBE-AH352	Qiagen	x
	Agabus ramblae	ramb_AH353	Spain	Alonso & Hidalgo-Galiana	ES, Menorca, cerca de Sta Águeda (7m) 29.11.09/ N 40º0.1’59.4’’ E 003º59’57.5’’ / Alonso Rodríguez e Hidalgo-Galiana leg	IBE-AH353	Qiagen	x
	Agabus ramblae	ramb_AH360	Spain	Andújar, Arribas & Hidalgo-Galiana	ES, Murcia, La Parroquia/ Arroyo Corneros (578m) 27.10.09/ 30S 594602E 4173500N/ Andújar, Arribas e Hidalgo-Galiana leg	IBE-AH360	Qiagen	x
	Agabus ramblae	ramb_AH361	Spain	Andújar, Arribas & Hidalgo-Galiana	ES, Murcia, La Parroquia/ Arroyo Corneros (578m) 27.10.09/ 30S 594602E 4173500N/ Andújar, Arribas e Hidalgo-Galiana leg	IBE-AH361	Qiagen	x
	Agabus ramblae	ramb_AH362	Spain	Andújar, Arribas & Hidalgo-Galiana	ES, Murcia, La Parroquia/ Arroyo Corneros (578m) 27.10.09/ 30S 594602E 4173500N/ Andújar, Arribas e Hidalgo-Galiana leg	IBE-AH362	Qiagen	x
	Agabus ramblae	ramb_AH371	Spain	Arribas & Hidalgo-Galiana	ES, Albacete, Tarazona/ Rambla del Tuerto (689m) 25.10.09/ 30S 584535E 4342848N/ Arribas e Hidalgo-Galiana leg	IBE-AH371	Qiagen	x
	Agabus ramblae	ramb_AH372	Spain	Arribas & Hidalgo-Galiana	ES, Albacete, Tarazona/ Rambla del Tuerto (689m) 25.10.09/ 30S 584535E 4342848N/ Arribas e Hidalgo-Galiana leg	IBE-AH372	Qiagen	x
	Agabus ramblae	ramb_AH373	Spain	Arribas & Hidalgo-Galiana	ES, Albacete, Tarazona/ Rambla del Tuerto (689m) 25.10.09/ 30S 584535E 4342848N/ Arribas e Hidalgo-Galiana leg	IBE-AH373	Qiagen	x
	Agabus ramblae	ramb_AH380	Spain	Andújar, Arribas & Hidalgo-Galiana	ES, Murcia, Las Oicas/ Río Argos (805m) 27.10.09/ 30S 590773E 4214287N/ Andújar, Arribas e Hidalgo-Galiana leg	IBE-AH380	Qiagen	x
	Agabus ramblae	ramb_AH381	Spain	Andújar, Arribas & Hidalgo-Galiana	ES, Murcia, Las Oicas/ Río Argos (805m) 27.10.09/ 30S 590773E 4214287N/ Andújar, Arribas e Hidalgo-Galiana leg	IBE-AH381	Qiagen	x
	Agabus ramblae	ramb_AH382	Spain	Andújar, Arribas & Hidalgo-Galiana	ES, Murcia, Las Oicas/ Río Argos (805m) 27.10.09/ 30S 590773E 4214287N/ Andújar, Arribas e Hidalgo-Galiana leg	IBE-AH382	Qiagen	x
	Agabus ramblae	ramb_AH386	Spain	Picazo	Ayo. Saladar de Cordovilla (AB) 24.06.08/ F.Picazo leg	IBE-AH386	Qiagen	x
	Agabus ramblae	ramb_AH390	Spain	Andújar	España, Albacete, Hellín, Saladar de Cordovilla/ Altura (510m) 10-11-2009/ 38.532N 1.608W/ C. Andújar leg	IBE-AH390	Qiagen	x	x
	Agabus ramblae	ramb_AH391	Spain	Andújar	España, Albacete, Hellín, Saladar de Cordovilla/ Altura (510m) 10-11-2009/ 38.532N 1.608W/ C. Andújar leg	IBE-AH391	Qiagen	x
	Agabus ramblae	ramb_AH392	Spain	Andújar	España, Albacete, Hellín, Saladar de Cordovilla/ Altura (510m) 10-11-2009/ 38.532N 1.608W/ C. Andújar leg	IBE-AH392	Qiagen	x
	Agabus ramblae	ramb_AH411	Spain	Arribas	ES, Murcia, Cieza, Rambla Agua Amarga	IBE-AH411	Qiagen	x	x
	Agabus ramblae	ramb_AH412	Spain	Arribas	ES, Murcia, Cieza, Rambla Agua Amarga	IBE-AH412	Qiagen	x
	Agabus ramblae	ramb_AH413	Spain	Arribas	ES, Alicante, Albatera, Rambla de la Algüeda de San Isidro	IBE-AH413	Qiagen	x
	Agabus ramblae	ramb_AH414	Spain	Arribas	ES, Alicante, Albatera, Rambla de la Algüeda de San Isidro	IBE-AH414	Qiagen	x
	Agabus ramblae	ramb_AH423	Morocco	Hidalgo-Galiana & Bennas	MOROCCO, 26.05.2011/Gorges du Toudgha, rd 11-4,Ouad Toudgha, through hotel/ (1369 m) N31º33'25,1'' W5º34'49,5''/Hidalgo-Galiana & Bennas leg	IBE-AH423	Qiagen	x	x
	Agabus ramblae	ramb_AH424	Morocco	Hidalgo-Galiana & Bennas	MOROCCO, 26.05.2011/Gorges du Toudgha, rd 11-4,Ouad Toudgha, through hotel/ (1369 m) N31º33'25,1'' W5º34'49,5''/Hidalgo-Galiana & Bennas leg	IBE-AH424	Qiagen	x
	Agabus ramblae	ramb_AH425	Morocco	Hidalgo-Galiana & Bennas	MOROCCO, 26.05.2011/Gorges du Toudgha, rd 11-4,Ouad Toudgha, through hotel/ (1369 m) N31º33'25,1'' W5º34'49,5''/Hidalgo-Galiana & Bennas leg	IBE-AH425	Qiagen	x
	Agabus ramblae	ramb_AH437	Morocco	Hidalgo-Galiana & Bennas	MOROCCO, 26.05.2011/Gorges du Toudgha, rd 11-4,Ouad Toudgha, through hotel/ (1369 m) N31º33'25,1'' W5º34'49,5''/Hidalgo-Galiana & Bennas leg	IBE-AH437	Qiagen	x
	Agabus ramblae	ramb_AH439	Morocco	Hidalgo-Galiana & Bennas	MOROCCO, 26.05.2011/Gorges du Toudgha, rd 11-4,Ouad Toudgha, through hotel/ (1369 m) N31º33'25,1'' W5º34'49,5''/Hidalgo-Galiana & Bennas leg	IBE-AH439	Qiagen	x
	Agabus ramblae	ramb_AH442	Morocco	Hidalgo-Galiana & Bennas	MOROCCO, 26.05.2011/Gorges du Toudgha, rd 11-4,Ouad Toudgha, through hotel/ (1369 m) N31º33'25,1'' W5º34'49,5''/Hidalgo-Galiana & Bennas leg	IBE-AH442	Qiagen	x
	Agabus ramblae	ramb_AI18	Spain	Millán et col.	Argos en las Oícas, Murcia, 24-VIII-04, 2 ej.	MNCN-AI18	Ph.Chl.	x
	Agabus ramblae	ramb_AI928	Morocco	Assing & Wunderle	Haut Atlas, ca. 60 km SW Asni, bank of Oued Nfiss, 1260m No. 20, 30º57'20N 08º14'46W	MNCN-AI928	Ph.Chl.	x
	Agabus ramblae	ramb_GR21	Morocco	Ribera, Aguilera, Hernando & Millán	Ouarzazate, stream to reservoir, 18.7.1997	NHM-GR21	Ph.Chl.	AY138716		AY138626
	Agabus ramblae	ramb_IR173	Spain	Ribera	Huesca, Villanueva de Sigena, Bco. del Hospital, 2.1.2000	IBE-AH454-173	Charge	x	x	x
	Agabus ramblae	ramb_IR215	Morocco	Ribera, Aguilera, Hernando & Millán	Ouarzazate, stream to reservoir, 18.7.1997	NHM-IR215	Ph.Chl.	x		x*
	Agabus rufulus	rufu_AH223	Italy (Sardinia)	Fery & Toledo	Sardinia, 27.V.2009, Nuoro prov.(Ogliastra historical region), brook 562 m, ESE Villagrande Strìsaili (WNW Tortoli), 39.95084N 9.51912E, Fery & Toledo leg. (loc. with Meladema, Hydraena sardoa et al.)	IBE-AH223	Invisorb	x	x
	Agabus rufulus	rufu_AH242	France (Corsica)	Ribera & Cieslak	11 Corsica, Cap Corse, Bertolacce, 210999, IR&AC	IBE-AH242	Invisorb	x
	Agabus rufulus	rufu_AH255	Italy (Sardinia)	Fery & Toledo	Sardinia, 27.V.2009, Nuoro prov.(Ogliastra historical region), brook 562 m, ESE Villagrande Strìsaili (WNW Tortoli), 39.95084N 9.51912E, Fery & Toledo leg.	IBE-AH255	Invisorb	x
	Agabus rufulus	rufu_AH267	Italy (Sardinia)	Fery & Toledo	Sardinia, 26.V.2009, Sassari prov.(Olbia-Tempio historical region), SE Tempio Pausania, Mt. Limbara above Villacciola, small brooklet, 1252 m, 40.85214N 9.16918E, Fey & Toledo leg. (loc. with Hydrop. sardomontanus et al.)	IBE-AH267	Invisorb	x	x
	Agabus rufulus	rufu_AH273	France (Corsica)	Ribera & Cieslak	11 Corsica, Cap Corse, Bertolacce, 210999, IR&AC	IBE-AH273	Invisorb	x
	Agabus rufulus	rufu_AH344	France (Corsica)	Ribera & Cieslak	11 Corsica, Cap Corse, Bertolacce, 210999, IR&AC	IBE-AH344	Qiagen	x	x
	Agabus rufulus	rufu_AH345	France (Corsica)	Ribera & Cieslak	11 Corsica, Cap Corse, Bertolacce, 210999, IR&AC	IBE-AH345	Qiagen	x
	Agabus rufulus	rufu_AI1300	Italy (Sardinia)	Foster	Fiume Temo, Ponte di Cáitta, 32T UTH 04507/44815 411 m a.s.l.	MNCN-AI1300	Ph.Chl.	x
	Agabus rufulus	rufu_AI922	Italy (Sardinia)	García-París	Lago di Liscia, N40º59'21.5" E9º12'36.9"	MNCN-AI922	Ph.Chl.	x	x	x*
	Agabus rufulus	rufu_AI923	Italy (Sardinia)	García-París	Lago di Liscia, N40º59'21.5" E9º12'36.9"	MNCN-AI923	Ph.Chl.	x	x	x*
	Agabus rufulus	rufu_IR162	France (Corsica)	Ribera & Cieslak	11, Cap Corse: Bertolacce, 21.9.1999	NHM-IR162	Ph.Chl.	AY138717		AY138627 / x
	Agabus rufulus	rufu_IR216	France (Corsica)	Ribera & Cieslak	5, Porto-Vecchio: l’Ospedale, 18.9.1999	NHM-IR216	Ph.Chl.	x		x
