# Supplementary material for: Thermal niche evolution and geographical range expansion in a species complex of western Mediterranean diving beetles
Source: BMC Evol Biol. 2014 Sep 4;14:187. doi: 10.1186/s12862-014-0187-y (PMC4180321; doi:10.1186/s12862-014-0187-y)
Supplement: Additional file 5: Table S3. — List of primers used and PCR conditions. [file 12862_2014_187_MOESM5_ESM.xlsx]

## Sheet: Hoja1
Thermal niche evolution and geographical range expansion in a species complex of western Mediterranean diving beetles. Amparo Hidalgo-Galiana, David Sánchez-Fernández, David T. Bilton, Alexandra Cieslak and Ignacio Ribera
	Additional file 5: Table S3. List of primers used and PCR conditions
	Gene	Primer	F/R	Sequence	Reference	PCR conditions
	cox1	Jerry (5')	F	5' CAACATTTATTTTGATTTTTTGG	Simon et al., 1994	96º C 3' [94º C 30'' - 47º C 30'' - 72º C 1'] x 40 72º C 10'
		Pat (3')	R	5' TCCAATGCACTAATCTGCCATATTA	Simon et al., 1994
		Chy1 (5')	F	5' T(A/T)GTAGCCCA(T/C)TTTCATTA(T/C)GT	Ribera et al. 2010
		Tom1 (3')	R	5' AC(A/G)TAATGAAA(A/G)TGGGCTAC(T/A)A	Ribera et al. 2010
	rrnL-trnL-NAD1	16SaR (=M14)	F	5' CGCCTGTTTAACAAAAACAT	Simon et al., 1994	96º C 3' [94º C 30'' - 48º C 1'' - 72º C 1'] x 35 72º C 10'
		16Sb	R	5' CCGGTCTGAACTCAGATCATGT	Simon et al., 1994
		ND1A (=M223)	R	5' GGTCCCTTACGAATTTGAATATATCCT	Simon et al., 1994
	H3	H3aF	F	5' ATGGCTCGTACCAAGCAGAC(A/G)CG	Colgan et al., 1998	96º C 3' [94º C 30'' - 50º C 30'' - 72º C 1'] x 40 72º C 10'
		H3aR	R	5' ATATCCTT(A/G)GGCAT(A/G)AT(A/G)GTGAC	Colgan et al., 1998
	SSU	18S 5'	F	5' GACAACCTGGTTGATCCTGCCAGT	Shull et al., 2001	96º C 3' [94º C 30'' - 50º C 30'' - 72º C 1'] x 40 72º C 10'
		18S b5.0	R	5' TAACCGCAACAACTTTAAT	Shull et al., 2001
	References
	Colgan, D. J., McLauchlan, A., Wislon, G. D. F., Livingston, S., Macaranas, J., Edgecombe, G. D., Cassis, G. & Gray, M. R. (1998) Molecular phylogenetics of the Arthropoda: relationships based on histone H3 and U2 snRNA DNA sequences. Australian Journal of Zoology, 46, 419–437.
	Ribera, I., Fresneda, J., Bucur, R., Izquierdo, A., Vogler, A.P., Salgado, J.M. & Cieslak, A. (2010) Ancient origin of a western Mediterranean radiation of subterranean beetles. BMC Evolutionary Biology, 10, 29.
	Shull, V.L., Vogler, A.P., Baker, M.D., Maddison, D.R. & Hammond, P.M. (2001) Sequence alignment of 18S ribosomal RNA and the basal relationships of adephagan beetles: evidence for monophyly of aquatic families and the placement of Trachypachidae. Systematic Biology, 50, 945–969.
	Simon, C., Frati, F., Beckenbach, A., Crespi, B., Liu, H. & Flook, P. (1994) Evolution, weighting, and phylogenetic utility of mitochondrial gene-sequences and a compilation of conserved polymerase chain-reaction primers. Annals of the Entomological Society of America, 87, 651–701.
