# Supplementary material for: Thermal niche evolution and geographical range expansion in a species complex of western Mediterranean diving beetles
Source: BMC Evol Biol. 2014 Sep 4;14:187. doi: 10.1186/s12862-014-0187-y (PMC4180321; doi:10.1186/s12862-014-0187-y)
Supplement: Additional file 6: Table S4. — Climatic variables used in the niche modelling. [file 12862_2014_187_MOESM6_ESM.xlsx]

## Sheet: Hoja1
Thermal niche evolution and geographical range expansion in a species complex of western Mediterranean diving beetles. Amparo Hidalgo-Galiana, David Sánchez-Fernández, David T. Bilton, Alexandra Cieslak and Ignacio Ribera
	Additional file 6: Table S4. Climatic variables used in the niche modelling
	Source: http://www.worldclim.org (Hijmans et al. 2005)
	Code	Variable
	BIO1	Annual Mean Temperature
	BIO2	Mean Diurnal Range (Mean of monthly (max temp - min temp))
	BIO3	Isothermality (BIO2/BIO7) (* 100)
	BIO4	Temperature Seasonality (standard deviation *100)
	BIO5	Max Temperature of Warmest Month
	BIO6	Min Temperature of Coldest Month
	BIO7	Temperature Annual Range (BIO5-BIO6)
	BIO8	Mean Temperature of Wettest Quarter
	BIO9	Mean Temperature of Driest Quarter
	BIO10	Mean Temperature of Warmest Quarter
	BIO11	Mean Temperature of Coldest Quarter
	BIO12	Annual Precipitation
	BIO13	Precipitation of Wettest Month
	BIO14	Precipitation of Driest Month
	BIO15	Precipitation Seasonality (Coefficient of Variation)
	BIO16	Precipitation of Wettest Quarter
	BIO17	Precipitation of Driest Quarter
	BIO18	Precipitation of Warmest Quarter
	BIO19	Precipitation of Coldest Quarter
	Reference
	Hijmans RJ, Cameron SE, Parra JL, Jones PG, Jarvis A: Very high resolution interpolated climate surfaces for global land areas. Int J Climatol 2005, 25:1965–1978.
