# Supplementary material for: Thermal niche evolution and geographical range expansion in a species complex of western Mediterranean diving beetles
Source: BMC Evol Biol. 2014 Sep 4;14:187. doi: 10.1186/s12862-014-0187-y (PMC4180321; doi:10.1186/s12862-014-0187-y)
Supplement: Additional file 7: Table S6. — Localities used for the niche modelling of the three species. BD (BIODIV), unpublished database of the Department of Ecology and Hydrology, University of Murcia (Spain); CKmap, Checklist and distribution of Italian fauna (http://www.faunaitalia.it/ckmap/); ESACIB, database “Escarabajos Acuáticos Ibéricos” (Sánchez-Fernández et al. 2008); GBIF, Global Biodiversity Information Facility (http://www.gbif.org); NBN Gateway, National Biodiversity Network of United Kingdom (http://www.nbn.org.uk). [file 12862_2014_187_MOESM7_ESM.xlsx]

## Sheet: Hoja1
Thermal niche evolution and geographical range expansion in a species complex of western Mediterranean diving beetles. Amparo Hidalgo-Galiana, David Sánchez-Fernández, David T. Bilton, Alexandra Cieslak and Ignacio Ribera
	Additional file 7: Table S6. Localities used for the niche modelling of the three species.
	BD (BIODIV), Ckmap (Checklist and distribution of italian fauna), ESACIB (Sánchez-Fernández et al., 2008), gbif (Global biodiversity information facility), NBN Gateway (National Biodiversity Network of United Kingdom)
	Sánchez-Fernández D, Lobo JM, Abellán P, Ribera I, Millán A (2008) Bias in freshwater biodiversity sampling: the case of Iberian water beetles. Divers Distrib. 14: 754-762.
	Bennas N, Sáinz-Cantero CE (2006) Coléoptères aquatiques Adephaga de la chaîne rifaine marocaine ( Coleoptera Gyrinidae, Haliplidae, Noteridae, Hygrobiidae, Dytiscidae). Mem della Soc Entomol Ital. 85:31–73.
		Species	X	Y	Origin
		A. brunneus	-2.428	38.37	BD (BIODIV)
		A. brunneus	-2.252	38.415	BD (BIODIV)
		A. brunneus	-2.413	38.514	BD (BIODIV)
		A. brunneus	-2.436	38.452	BD (BIODIV)
		A. brunneus	-2.396	38.487	BD (BIODIV)
		A. brunneus	-2.349	38.481	BD (BIODIV)
		A. brunneus	-2.404	38.571	BD (BIODIV)
		A. brunneus	-2.384	38.544	BD (BIODIV)
		A. brunneus	-2.398	38.56	BD (BIODIV)
		A. brunneus	-2.513	38.515	BD (BIODIV)
		A. brunneus	-2.373	38.808	BD (BIODIV)
		A. brunneus	-1.567	38.841	BD (BIODIV)
		A. brunneus	-2.364	38.751	BD (BIODIV)
		A. brunneus	-2.806	38.907	BD (BIODIV)
		A. brunneus	-1.47	38.914	BD (BIODIV)
		A. brunneus	-2.58	38.605	BD (BIODIV)
		A. brunneus	-2.586	38.614	BD (BIODIV)
		A. brunneus	-2.328	38.411	BD (BIODIV)
		A. brunneus	-2.335	38.584	BD (BIODIV)
		A. brunneus	-1.456	39.359	BD (BIODIV)
		A. brunneus	-1.47	38.912	BD (BIODIV)
		A. brunneus	-1.603	38.521	BD (BIODIV)
		A. brunneus	-2.482	38.981	BD (BIODIV)
		A. brunneus	-2.936	37.107	BD (BIODIV)
		A. brunneus	-6.101	39.835	BD (BIODIV)
		A. brunneus	-6.04	39.851	BD (BIODIV)
		A. brunneus	-5.946	39.844	BD (BIODIV)
		A. brunneus	-6.037	39.858	BD (BIODIV)
		A. brunneus	-5.919	39.827	BD (BIODIV)
		A. brunneus	-4.016	39.303	BD (BIODIV)
		A. brunneus	-4.541	39.493	BD (BIODIV)
		A. brunneus	-4.66	39.135	BD (BIODIV)
		A. brunneus	-4.406	38.888	BD (BIODIV)
		A. brunneus	-4.005	38.416	BD (BIODIV)
		A. brunneus	-4.32	38.356	BD (BIODIV)
		A. brunneus	-4.717	39.091	BD (BIODIV)
		A. brunneus	-4.504	39.165	BD (BIODIV)
		A. brunneus	-4.502	39.332	BD (BIODIV)
		A. brunneus	-4.361	39.35	BD (BIODIV)
		A. brunneus	-4.358	39.322	BD (BIODIV)
		A. brunneus	-2.805	38.536	BD (BIODIV)
		A. brunneus	-2.995	38.448	BD (BIODIV)
		A. brunneus	-3.808	38.526	BD (BIODIV)
		A. brunneus	-3.871	38.457	BD (BIODIV)
		A. brunneus	-4.299	38.422	BD (BIODIV)
		A. brunneus	-4.398	38.511	BD (BIODIV)
		A. brunneus	-4.288	38.49	BD (BIODIV)
		A. brunneus	-4.483	39.179	BD (BIODIV)
		A. brunneus	-1.764	39.772	BD (BIODIV)
		A. brunneus	-1.946	39.395	BD (BIODIV)
		A. brunneus	-2.92	41.15	BD (BIODIV)
		A. brunneus	-3.323	40.931	BD (BIODIV)
		A. brunneus	-2.856	37.418	BD (BIODIV)
		A. brunneus	-3.51	37.034	BD (BIODIV)
		A. brunneus	-2.3	40.848	BD (BIODIV)
		A. brunneus	-3.001	41.108	BD (BIODIV)
		A. brunneus	-1.9	40.642	BD (BIODIV)
		A. brunneus	-3.2	40.995	BD (BIODIV)
		A. brunneus	-3.195	41.129	BD (BIODIV)
		A. brunneus	-3.289	41.211	BD (BIODIV)
		A. brunneus	-1.779	40.444	BD (BIODIV)
		A. brunneus	-5.885	42.604	BD (BIODIV)
		A. brunneus	-2.586	38.285	BD (BIODIV)
		A. brunneus	-2.56	38.082	BD (BIODIV)
		A. brunneus	-2.563	38.108	BD (BIODIV)
		A. brunneus	-2.615	38.242	BD (BIODIV)
		A. brunneus	-2.158	38.214	BD (BIODIV)
		A. brunneus	-0.866	37.716	BD (BIODIV)
		A. brunneus	-2.064	38.195	BD (BIODIV)
		A. brunneus	-2.215	38.18	BD (BIODIV)
		A. brunneus	-7.421	37.978	BD (BIODIV)
		A. brunneus	-4.586	39.561	BD (BIODIV)
		A. brunneus	-4.649	39.553	BD (BIODIV)
		A. brunneus	-4.896	39.578	BD (BIODIV)
		A. brunneus	-4.49	35.008	Bennas & Sáinz-Cantero, 2006
		A. brunneus	-4.556	35.007	Bennas & Sáinz-Cantero, 2006
		A. brunneus	-4.597	34.871	Bennas & Sáinz-Cantero, 2006
		A. brunneus	-5.252	35.231	Bennas & Sáinz-Cantero, 2006
		A. brunneus	-5.239	35.159	Bennas & Sáinz-Cantero, 2006
		A. brunneus	-5.182	35.088	Bennas & Sáinz-Cantero, 2006
		A. brunneus	-5.104	35.026	Bennas & Sáinz-Cantero, 2006
		A. brunneus	-5.007	35.082	Bennas & Sáinz-Cantero, 2006
		A. brunneus	-5.207	35.195	Bennas & Sáinz-Cantero, 2006
		A. brunneus	-5.132	35.26	Bennas & Sáinz-Cantero, 2006
		A. brunneus	-5.16	35.061	Bennas & Sáinz-Cantero, 2006
		A. brunneus	-4.962	35.028	Bennas & Sáinz-Cantero, 2006
		A. brunneus	-4.962	35.028	Bennas & Sáinz-Cantero, 2006
		A. brunneus	-4.962	35.046	Bennas & Sáinz-Cantero, 2006
		A. brunneus	-5.81	35.787	Bennas & Sáinz-Cantero, 2006
		A. brunneus	-4.858	34.787	Bennas & Sáinz-Cantero, 2006
		A. brunneus	-5.326	35.887	Bennas & Sáinz-Cantero, 2006
		A. brunneus	-5.482	35.569	Bennas & Sáinz-Cantero, 2006
		A. brunneus	-5.294	35.536	Bennas & Sáinz-Cantero, 2006
		A. brunneus	-5.435	35.822	Bennas & Sáinz-Cantero, 2006
		A. brunneus	-5.402	35.841	Bennas & Sáinz-Cantero, 2006
		A. brunneus	5.782	45.79	G. Carron
		A. brunneus	-2.148	34.344	Chevanton et al., 2006
		A. brunneus	-1.911	34.686	Chevanton et al., 2006
		A. brunneus	10.902	43.021	Ckmap
		A. brunneus	12.706	43.644	Ckmap
		A. brunneus	13.588	37.353	Ckmap
		A. brunneus	10.424	43.569	Ckmap
		A. brunneus	10.424	43.569	Ckmap
		A. brunneus	10.424	43.569	Ckmap
		A. brunneus	8.561	44.297	Ckmap
		A. brunneus	13.007	37.975	Ckmap
		A. brunneus	8.311	44.296	Ckmap
		A. brunneus	8.311	44.296	Ckmap
		A. brunneus	9.936	44.024	Ckmap
		A. brunneus	12.099	43.361	Ckmap
		A. brunneus	10.298	43.48	Ckmap
		A. brunneus	8.686	44.387	Ckmap
		A. brunneus	12.603	43.102	Ckmap
		A. brunneus	15.059	40.876	Ckmap
		A. brunneus	13.005	38.065	Ckmap
		A. brunneus	10.541	43.297	Ckmap
		A. brunneus	11.325	44.454	Ckmap
		A. brunneus	11.325	44.454	Ckmap
		A. brunneus	8.312	44.206	Ckmap
		A. brunneus	10.86	45.633	Ckmap
		A. brunneus	15.649	40.513	Ckmap
		A. brunneus	17.898	40.659	Ckmap
		A. brunneus	10.308	43.93	Ckmap
		A. brunneus	16.45	39.335	Ckmap
		A. brunneus	11.176	43.827	Ckmap
		A. brunneus	11.297	43.734	Ckmap
		A. brunneus	17.132	38.934	Ckmap
		A. brunneus	12.417	41.657	Ckmap
		A. brunneus	12.417	41.657	Ckmap
		A. brunneus	10.834	44.823	Ckmap
		A. brunneus	11.325	44.454	Ckmap
		A. brunneus	14.227	40.963	Ckmap
		A. brunneus	9.063	44.568	Ckmap
		A. brunneus	8.811	44.748	Ckmap
		A. brunneus	12.414	41.747	Ckmap
		A. brunneus	16.949	40.589	Ckmap
		A. brunneus	17.412	40.31	Ckmap
		A. brunneus	8.678	45.828	Ckmap
		A. brunneus	8.561	44.387	Ckmap
		A. brunneus	13.472	37.532	Ckmap
		A. brunneus	11.661	43.546	Ckmap
		A. brunneus	13.028	41.309	Ckmap
		A. brunneus	12.995	42.389	Ckmap
		A. brunneus	11.163	43.467	Ckmap
		A. brunneus	10.424	43.569	Ckmap
		A. brunneus	9.533	40.694	Ckmap
		A. brunneus	16.001	40.421	Ckmap
		A. brunneus	9.321	45.648	Ckmap
		A. brunneus	9.064	45.738	Ckmap
		A. brunneus	10.872	45.993	Ckmap
		A. brunneus	11.304	43.914	Ckmap
		A. brunneus	16.475	40.506	Ckmap
		A. brunneus	11.293	43.644	Ckmap
		A. brunneus	13.35	37.89	Ckmap
		A. brunneus	13.35	37.89	Ckmap
		A. brunneus	8.312	44.206	Ckmap
		A. brunneus	8.312	44.206	Ckmap
		A. brunneus	11.3	43.824	Ckmap
		A. brunneus	11.3	43.824	Ckmap
		A. brunneus	12.263	41.742	Ckmap
		A. brunneus	14.943	37.992	Ckmap
		A. brunneus	16.568	39.423	Ckmap
		A. brunneus	14.331	42.405	Ckmap
		A. brunneus	14.111	40.782	Ckmap
		A. brunneus	10.421	43.479	Ckmap
		A. brunneus	10.421	43.479	Ckmap
		A. brunneus	8.811	44.658	Ckmap
		A. brunneus	8.937	44.388	Ckmap
		A. brunneus	8.937	44.388	Ckmap
		A. brunneus	8.937	44.388	Ckmap
		A. brunneus	8.937	44.388	Ckmap
		A. brunneus	10.883	42.391	Ckmap
		A. brunneus	10.883	42.391	Ckmap
		A. brunneus	10.883	42.391	Ckmap
		A. brunneus	8.434	44.476	Ckmap
		A. brunneus	8.434	44.476	Ckmap
		A. brunneus	17.422	40.58	Ckmap
		A. brunneus	14.581	41.415	Ckmap
		A. brunneus	11.768	43.184	Ckmap
		A. brunneus	11.768	43.184	Ckmap
		A. brunneus	9.812	44.115	Ckmap
		A. brunneus	16.831	40.591	Ckmap
		A. brunneus	15.996	40.06	Ckmap
		A. brunneus	9.313	44.297	Ckmap
		A. brunneus	12.095	43.451	Ckmap
		A. brunneus	12.095	43.451	Ckmap
		A. brunneus	12.095	43.451	Ckmap
		A. brunneus	7.789	45.282	Ckmap
		A. brunneus	16.564	39.243	Ckmap
		A. brunneus	10.554	43.837	Ckmap
		A. brunneus	7.663	45.19	Ckmap
		A. brunneus	10.161	42.761	Ckmap
		A. brunneus	10.161	42.761	Ckmap
		A. brunneus	10.162	42.851	Ckmap
		A. brunneus	10.306	43.84	Ckmap
		A. brunneus	12.654	41.752	Ckmap
		A. brunneus	16.597	40.684	Ckmap
		A. brunneus	12.561	37.697	Ckmap
		A. brunneus	15.513	38.171	Ckmap
		A. brunneus	8.937	44.478	Ckmap
		A. brunneus	9.192	45.468	Ckmap
		A. brunneus	14.374	37.9	Ckmap
		A. brunneus	8.937	44.478	Ckmap
		A. brunneus	8.937	44.478	Ckmap
		A. brunneus	12.45	43.819	Ckmap
		A. brunneus	15.901	41.683	Ckmap
		A. brunneus	14.601	37.991	Ckmap
		A. brunneus	9.063	44.388	Ckmap
		A. brunneus	16.584	40.144	Ckmap
		A. brunneus	8.811	44.748	Ckmap
		A. brunneus	10.424	43.569	Ckmap
		A. brunneus	10.424	43.569	Ckmap
		A. brunneus	10.424	43.569	Ckmap
		A. brunneus	16.57	39.514	Ckmap
		A. brunneus	11.293	43.644	Ckmap
		A. brunneus	11.16	43.377	Ckmap
		A. brunneus	11.785	43.544	Ckmap
		A. brunneus	11.657	43.457	Ckmap
		A. brunneus	11.263	46.076	Ckmap
		A. brunneus	12.358	43.097	Ckmap
		A. brunneus	12.358	43.097	Ckmap
		A. brunneus	15.415	40.875	Ckmap
		A. brunneus	10.902	43.021	Ckmap
		A. brunneus	14.147	37.809	Ckmap
		A. brunneus	11.493	42.47	Ckmap
		A. brunneus	7.682	44.38	Ckmap
		A. brunneus	14.378	37.36	Ckmap
		A. brunneus	11.022	42.929	Ckmap
		A. brunneus	15.888	40.782	Ckmap
		A. brunneus	7.794	45.012	Ckmap
		A. brunneus	10.428	43.749	Ckmap
		A. brunneus	11.138	42.747	Ckmap
		A. brunneus	16.704	40.232	Ckmap
		A. brunneus	16.704	40.232	Ckmap
		A. brunneus	10.161	42.761	Ckmap
		A. brunneus	10.161	42.761	Ckmap
		A. brunneus	10.161	42.761	Ckmap
		A. brunneus	11.785	43.544	Ckmap
		A. brunneus	12.29	41.834	Ckmap
		A. brunneus	10.927	43.831	Ckmap
		A. brunneus	10.405	42.758	Ckmap
		A. brunneus	10.405	42.758	Ckmap
		A. brunneus	8.067	43.934	Ckmap
		A. brunneus	15.77	40.783	Ckmap
		A. brunneus	14.821	40.966	Ckmap
		A. brunneus	9.174	39.254	Ckmap
		A. brunneus	11.033	43.289	Ckmap
		A. brunneus	14.943	37.902	Ckmap
		A. brunneus	9.188	44.388	Ckmap
		A. brunneus	9.188	44.388	Ckmap
		A. brunneus	11.541	43.639	Ckmap
		A. brunneus	14.1	41.593	Ckmap
		A. brunneus	12.527	41.93	Ckmap
		A. brunneus	12.527	41.93	Ckmap
		A. brunneus	12.527	41.93	Ckmap
		A. brunneus	12.527	41.93	Ckmap
		A. brunneus	12.527	41.93	Ckmap
		A. brunneus	11.141	42.837	Ckmap
		A. brunneus	12.033	42.188	Ckmap
		A. brunneus	8.295	45.556	Ckmap
		A. brunneus	16.357	40.507	Ckmap
		A. brunneus	14.704	40.695	Ckmap
		A. brunneus	10.3	43.57	Ckmap
		A. brunneus	10.3	43.57	Ckmap
		A. brunneus	10.3	43.57	Ckmap
		A. brunneus	16.952	40.679	Ckmap
		A. brunneus	10.432	43.929	Ckmap
		A. brunneus	14.46	41.505	Ckmap
		A. brunneus	15.904	41.953	Ckmap
		A. brunneus	11.641	43.097	Ckmap
		A. brunneus	7.818	43.841	Ckmap
		A. brunneus	7.818	43.841	Ckmap
		A. brunneus	7.694	43.84	Ckmap
		A. brunneus	9.188	44.298	Ckmap
		A. brunneus	8.434	44.476	Ckmap
		A. brunneus	11.511	42.92	Ckmap
		A. brunneus	12.79	37.611	Ckmap
		A. brunneus	11.176	43.827	Ckmap
		A. brunneus	13.023	41.489	Ckmap
		A. brunneus	13.023	41.489	Ckmap
		A. brunneus	13.023	41.489	Ckmap
		A. brunneus	11.28	43.285	Ckmap
		A. brunneus	15.281	37.09	Ckmap
		A. brunneus	14.349	40.603	Ckmap
		A. brunneus	16.332	39.246	Ckmap
		A. brunneus	8.811	44.748	Ckmap
		A. brunneus	11.144	42.927	Ckmap
		A. brunneus	8.559	44.657	Ckmap
		A. brunneus	10.659	43.115	Ckmap
		A. brunneus	8.679	45.738	Ckmap
		A. brunneus	11.173	43.737	Ckmap
		A. brunneus	12.992	42.479	Ckmap
		A. brunneus	13.338	43.205	Ckmap
		A. brunneus	7.665	45.1	Ckmap
		A. brunneus	15.765	40.333	Ckmap
		A. brunneus	11.421	43.732	Ckmap
		A. brunneus	11.858	42.461	Ckmap
		A. brunneus	17.894	40.569	Ckmap
		A. brunneus	17.894	40.569	Ckmap
		A. brunneus	18.133	39.94	Ckmap
		A. brunneus	16.022	41.772	Ckmap
		A. brunneus	15.887	40.692	Ckmap
		A. brunneus	11.183	44.007	Ckmap
		A. brunneus	10.55	43.657	Ckmap
		A. brunneus	8.561	44.387	Ckmap
		A. brunneus	15.772	40.963	Ckmap
		A. brunneus	7.572	43.849	Ckmap
		A. brunneus	7.572	43.849	Ckmap
		A. brunneus	10.306	43.84	Ckmap
		A. brunneus	10.306	43.84	Ckmap
		A. brunneus	12.149	42.281	Ckmap
		A. brunneus	10.55	43.657	Ckmap
		A. brunneus	8.189	44.025	Ckmap
		A. brunneus	16.566	39.333	Ckmap
		A. brunneus	8.811	44.658	Ckmap
		A. brunneus	8.812	44.388	Ckmap
		A. brunneus	8.812	44.388	Ckmap
		A. brunneus	8.812	44.388	Ckmap
		A. brunneus	8.812	44.388	Ckmap
		A. brunneus	7.844	36.479	Unpublished data H.Fery
		A. brunneus	2.755	34.15	Unpublished data H.Fery
		A. brunneus	7.883	35.616	Unpublished data H.Fery
		A. brunneus	-3.184	42.857	ESACIB
		A. brunneus	-0.41	38.775	ESACIB
		A. brunneus	-2.605	37.271	ESACIB
		A. brunneus	-2.944	37.091	ESACIB
		A. brunneus	-2.831	37.181	ESACIB
		A. brunneus	-2.831	37.091	ESACIB
		A. brunneus	-2.492	37.27	ESACIB
		A. brunneus	-2.492	37.361	ESACIB
		A. brunneus	-2.379	37.36	ESACIB
		A. brunneus	-2.267	37.269	ESACIB
		A. brunneus	-2.044	37.087	ESACIB
		A. brunneus	-4.357	40.508	ESACIB
		A. brunneus	-5.177	40.315	ESACIB
		A. brunneus	-5.177	40.315	ESACIB
		A. brunneus	-5.057	40.227	ESACIB
		A. brunneus	-4.945	40.409	ESACIB
		A. brunneus	-4.827	40.411	ESACIB
		A. brunneus	-5.648	40.305	ESACIB
		A. brunneus	-6.549	38.057	ESACIB
		A. brunneus	-6.436	38.055	ESACIB
		A. brunneus	-6.322	38.052	ESACIB
		A. brunneus	-5.245	38.782	ESACIB
		A. brunneus	-5.025	39.147	ESACIB
		A. brunneus	-6.983	38.876	ESACIB
		A. brunneus	2.103	41.413	ESACIB
		A. brunneus	2.222	41.414	ESACIB
		A. brunneus	1.745	41.32	ESACIB
		A. brunneus	2.101	41.503	ESACIB
		A. brunneus	2.103	41.413	ESACIB
		A. brunneus	2.103	41.413	ESACIB
		A. brunneus	2.461	41.505	ESACIB
		A. brunneus	-3.303	42.227	ESACIB
		A. brunneus	-3.182	42.317	ESACIB
		A. brunneus	-3.302	42.047	ESACIB
		A. brunneus	-3.182	42.317	ESACIB
		A. brunneus	-3.181	42.047	ESACIB
		A. brunneus	-6.711	40.133	ESACIB
		A. brunneus	-6.228	40.482	ESACIB
		A. brunneus	-6.228	40.482	ESACIB
		A. brunneus	-6.228	40.482	ESACIB
		A. brunneus	-6.714	40.043	ESACIB
		A. brunneus	-6.848	39.505	ESACIB
		A. brunneus	-5.758	40.123	ESACIB
		A. brunneus	-5.612	36.161	ESACIB
		A. brunneus	-5.625	36.522	ESACIB
		A. brunneus	-5.501	36.164	ESACIB
		A. brunneus	-5.522	36.794	ESACIB
		A. brunneus	-5.399	36.436	ESACIB
		A. brunneus	-5.407	36.706	ESACIB
		A. brunneus	-5.298	36.799	ESACIB
		A. brunneus	-5.528	36.974	ESACIB
		A. brunneus	-5.612	36.161	ESACIB
		A. brunneus	-5.618	36.341	ESACIB
		A. brunneus	-5.516	36.614	ESACIB
		A. brunneus	-5.501	36.164	ESACIB
		A. brunneus	-6.156	36.426	ESACIB
		A. brunneus	-5.188	36.891	ESACIB
		A. brunneus	-5.625	36.522	ESACIB
		A. brunneus	-5.501	36.164	ESACIB
		A. brunneus	-5.51	36.434	ESACIB
		A. brunneus	-4.659	43.116	ESACIB
		A. brunneus	0.008	40.117	ESACIB
		A. brunneus	0.121	40.21	ESACIB
		A. brunneus	-0.483	39.948	ESACIB
		A. brunneus	-4.452	39.425	ESACIB
		A. brunneus	-4.452	39.425	ESACIB
		A. brunneus	-4.211	38.888	ESACIB
		A. brunneus	-2.942	38.984	ESACIB
		A. brunneus	-4.318	38.436	ESACIB
		A. brunneus	-4.3	37.445	ESACIB
		A. brunneus	-4.302	37.535	ESACIB
		A. brunneus	-5.217	37.882	ESACIB
		A. brunneus	-5.22	37.972	ESACIB
		A. brunneus	-5.101	37.794	ESACIB
		A. brunneus	-4.302	37.535	ESACIB
		A. brunneus	-4.303	37.625	ESACIB
		A. brunneus	-4.316	38.346	ESACIB
		A. brunneus	-5.114	38.244	ESACIB
		A. brunneus	-4.879	37.978	ESACIB
		A. brunneus	-4.316	38.346	ESACIB
		A. brunneus	-4.316	38.346	ESACIB
		A. brunneus	-4.522	37.262	ESACIB
		A. brunneus	-2.119	40.152	ESACIB
		A. brunneus	-2.119	40.152	ESACIB
		A. brunneus	-1.896	39.429	ESACIB
		A. brunneus	-1.774	39.788	ESACIB
		A. brunneus	2.697	42.137	ESACIB
		A. brunneus	2.818	42.137	ESACIB
		A. brunneus	3.182	42.227	ESACIB
		A. brunneus	2.94	41.777	ESACIB
		A. brunneus	-3.056	37.001	ESACIB
		A. brunneus	-3.729	36.819	ESACIB
		A. brunneus	-3.73	36.909	ESACIB
		A. brunneus	-3.508	37.27	ESACIB
		A. brunneus	-3.508	37.27	ESACIB
		A. brunneus	-3.395	37.271	ESACIB
		A. brunneus	-3.056	37.091	ESACIB
		A. brunneus	-2.944	37.001	ESACIB
		A. brunneus	-3.393	36.91	ESACIB
		A. brunneus	-3.168	36.911	ESACIB
		A. brunneus	-3.394	37.091	ESACIB
		A. brunneus	-3.169	37.181	ESACIB
		A. brunneus	-2.944	37.001	ESACIB
		A. brunneus	-3.955	36.997	ESACIB
		A. brunneus	-3.729	36.819	ESACIB
		A. brunneus	-2.605	37.361	ESACIB
		A. brunneus	-1.519	40.776	ESACIB
		A. brunneus	-6.783	37.882	ESACIB
		A. brunneus	-6.666	37.97	ESACIB
		A. brunneus	-6.552	37.967	ESACIB
		A. brunneus	-6.469	37.064	ESACIB
		A. brunneus	0.407	41.928	ESACIB
		A. brunneus	0.52	42.11	ESACIB
		A. brunneus	0.641	42.113	ESACIB
		A. brunneus	0.753	42.385	ESACIB
		A. brunneus	0.753	42.385	ESACIB
		A. brunneus	0.753	42.385	ESACIB
		A. brunneus	0.753	42.385	ESACIB
		A. brunneus	0.134	42.642	ESACIB
		A. brunneus	0.158	42.102	ESACIB
		A. brunneus	-0.389	42.378	ESACIB
		A. brunneus	0.158	42.102	ESACIB
		A. brunneus	0.527	41.93	ESACIB
		A. brunneus	0.52	42.11	ESACIB
		A. brunneus	0.753	42.385	ESACIB
		A. brunneus	-0.389	42.378	ESACIB
		A. brunneus	0.621	42.653	ESACIB
		A. brunneus	0.746	42.565	ESACIB
		A. brunneus	-4.087	38.348	ESACIB
		A. brunneus	-4.087	38.348	ESACIB
		A. brunneus	-3.969	38.079	ESACIB
		A. brunneus	-2.943	37.903	ESACIB
		A. brunneus	-2.943	37.903	ESACIB
		A. brunneus	-2.943	38.083	ESACIB
		A. brunneus	-3.515	38.352	ESACIB
		A. brunneus	-9.061	42.768	ESACIB
		A. brunneus	-8.326	42.946	ESACIB
		A. brunneus	-9.061	42.497	ESACIB
		A. brunneus	-8.572	42.767	ESACIB
		A. brunneus	-6.029	42.279	ESACIB
		A. brunneus	-6.377	42.647	ESACIB
		A. brunneus	-6.373	42.737	ESACIB
		A. brunneus	-6.373	42.737	ESACIB
		A. brunneus	-6.263	42.465	ESACIB
		A. brunneus	-6.263	42.465	ESACIB
		A. brunneus	-4.883	42.392	ESACIB
		A. brunneus	-6.987	42.66	ESACIB
		A. brunneus	-6.865	42.658	ESACIB
		A. brunneus	-6.736	42.835	ESACIB
		A. brunneus	-6.614	42.833	ESACIB
		A. brunneus	-6.247	42.824	ESACIB
		A. brunneus	-5.879	42.911	ESACIB
		A. brunneus	-5.144	42.928	ESACIB
		A. brunneus	1.007	42.03	ESACIB
		A. brunneus	0.749	42.475	ESACIB
		A. brunneus	0.736	42.835	ESACIB
		A. brunneus	0.736	42.835	ESACIB
		A. brunneus	-3.061	42.227	ESACIB
		A. brunneus	-1.728	42.22	ESACIB
		A. brunneus	-2.577	42.046	ESACIB
		A. brunneus	-2.334	42.225	ESACIB
		A. brunneus	-7.223	42.934	ESACIB
		A. brunneus	-7.111	42.572	ESACIB
		A. brunneus	-7.103	42.842	ESACIB
		A. brunneus	-6.984	42.75	ESACIB
		A. brunneus	-7.595	42.759	ESACIB
		A. brunneus	-7.593	42.849	ESACIB
		A. brunneus	-3.772	40.964	ESACIB
		A. brunneus	-3.772	40.964	ESACIB
		A. brunneus	-3.889	40.783	ESACIB
		A. brunneus	-3.889	40.783	ESACIB
		A. brunneus	-3.89	40.873	ESACIB
		A. brunneus	-3.534	40.875	ESACIB
		A. brunneus	-3.772	40.964	ESACIB
		A. brunneus	-3.889	40.783	ESACIB
		A. brunneus	-3.889	40.783	ESACIB
		A. brunneus	-3.89	40.873	ESACIB
		A. brunneus	-3.89	40.873	ESACIB
		A. brunneus	-3.772	40.964	ESACIB
		A. brunneus	-3.772	40.964	ESACIB
		A. brunneus	-3.652	40.784	ESACIB
		A. brunneus	-3.534	40.875	ESACIB
		A. brunneus	-4.512	36.721	ESACIB
		A. brunneus	-5.513	36.524	ESACIB
		A. brunneus	-5.074	36.803	ESACIB
		A. brunneus	-4.959	36.715	ESACIB
		A. brunneus	-4.848	36.716	ESACIB
		A. brunneus	-4.066	36.906	ESACIB
		A. brunneus	-4.959	36.715	ESACIB
		A. brunneus	-5.186	36.801	ESACIB
		A. brunneus	-4.066	36.906	ESACIB
		A. brunneus	-3.953	36.817	ESACIB
		A. brunneus	-0.862	42.748	ESACIB
		A. brunneus	-0.862	42.748	ESACIB
		A. brunneus	-7.852	42.041	ESACIB
		A. brunneus	-7.609	42.129	ESACIB
		A. brunneus	-7.367	42.125	ESACIB
		A. brunneus	-7.246	42.124	ESACIB
		A. brunneus	-7.852	42.041	ESACIB
		A. brunneus	-4.409	42.939	ESACIB
		A. brunneus	-4.287	42.94	ESACIB
		A. brunneus	-8.818	42.227	ESACIB
		A. brunneus	-8.818	42.227	ESACIB
		A. brunneus	-8.818	42.407	ESACIB
		A. brunneus	-9.46	38.728	ESACIB
		A. brunneus	-8.887	37.226	ESACIB
		A. brunneus	-8.661	37.316	ESACIB
		A. brunneus	-8.66	37.587	ESACIB
		A. brunneus	-8.55	37.136	ESACIB
		A. brunneus	-8.55	37.136	ESACIB
		A. brunneus	-8.55	37.136	ESACIB
		A. brunneus	-8.549	37.226	ESACIB
		A. brunneus	-8.549	37.316	ESACIB
		A. brunneus	-8.524	41.1	ESACIB
		A. brunneus	-7.377	39.288	ESACIB
		A. brunneus	-7.706	40.283	ESACIB
		A. brunneus	-7.704	40.373	ESACIB
		A. brunneus	-7.704	40.373	ESACIB
		A. brunneus	-7.704	40.373	ESACIB
		A. brunneus	-7.704	40.373	ESACIB
		A. brunneus	-7.704	40.373	ESACIB
		A. brunneus	-7.704	40.373	ESACIB
		A. brunneus	-7.587	40.372	ESACIB
		A. brunneus	-7.587	40.372	ESACIB
		A. brunneus	-8.661	37.316	ESACIB
		A. brunneus	-7.856	38.303	ESACIB
		A. brunneus	-8.55	37.136	ESACIB
		A. brunneus	-8.412	40.289	ESACIB
		A. brunneus	-7.938	40.466	ESACIB
		A. brunneus	-8.407	40.83	ESACIB
		A. brunneus	-7.557	41.723	ESACIB
		A. brunneus	-6.833	41.801	ESACIB
		A. brunneus	-7.521	37.938	ESACIB
		A. brunneus	-8.769	39.029	ESACIB
		A. brunneus	-8.661	37.316	ESACIB
		A. brunneus	-9	39.029	ESACIB
		A. brunneus	-5.769	40.392	ESACIB
		A. brunneus	-6.463	40.488	ESACIB
		A. brunneus	-6.106	40.57	ESACIB
		A. brunneus	-6.106	40.57	ESACIB
		A. brunneus	-4.243	40.689	ESACIB
		A. brunneus	-4.007	40.782	ESACIB
		A. brunneus	-4.009	40.872	ESACIB
		A. brunneus	-4.009	40.872	ESACIB
		A. brunneus	-3.774	41.054	ESACIB
		A. brunneus	-4.009	40.872	ESACIB
		A. brunneus	-3.774	41.054	ESACIB
		A. brunneus	-6.335	37.692	ESACIB
		A. brunneus	-6.335	37.692	ESACIB
		A. brunneus	-5.415	36.977	ESACIB
		A. brunneus	-5.081	37.073	ESACIB
		A. brunneus	-5.54	37.334	ESACIB
		A. brunneus	-2.221	41.504	ESACIB
		A. brunneus	-2.82	41.687	ESACIB
		A. brunneus	-1.857	41.771	ESACIB
		A. brunneus	-2.456	42.046	ESACIB
		A. brunneus	-2.337	41.865	ESACIB
		A. brunneus	1.385	41.405	ESACIB
		A. brunneus	0.216	40.752	ESACIB
		A. brunneus	1.385	41.405	ESACIB
		A. brunneus	0.216	40.752	ESACIB
		A. brunneus	0.213	40.842	ESACIB
		A. brunneus	0.209	40.932	ESACIB
		A. brunneus	-0.086	41.019	ESACIB
		A. brunneus	0.213	40.842	ESACIB
		A. brunneus	0.213	40.842	ESACIB
		A. brunneus	0.205	41.022	ESACIB
		A. brunneus	-0.69	40.763	ESACIB
		A. brunneus	0.205	41.022	ESACIB
		A. brunneus	-0.702	40.403	ESACIB
		A. brunneus	-0.69	40.763	ESACIB
		A. brunneus	-0.205	41.022	ESACIB
		A. brunneus	-4.922	39.599	ESACIB
		A. brunneus	-4.687	39.512	ESACIB
		A. brunneus	-4.572	39.604	ESACIB
		A. brunneus	-0.845	39.595	ESACIB
		A. brunneus	-0.503	39.408	ESACIB
		A. brunneus	-0.397	39.135	ESACIB
		A. brunneus	-0.285	39.042	ESACIB
		A. brunneus	-6.768	41.935	ESACIB
		A. brunneus	-6.279	42.105	ESACIB
		A. brunneus	-2.104	41.323	ESACIB
		A. brunneus	-1.744	41.41	ESACIB
		A. brunneus	0.197	41.202	ESACIB
		A. brunneus	-1.515	40.957	ESACIB
		A. brunneus	-2.104	41.323	ESACIB
		A. brunneus	-1.744	41.41	ESACIB
		A. brunneus	-1.515	40.957	ESACIB
		A. brunneus	-1.27	41.223	ESACIB
		A. brunneus	-1.27	41.223	ESACIB
		A. brunneus	4.228	39.879	ESACIB
		A. brunneus	3.995	39.971	ESACIB
		A. brunneus	3.997	40.061	ESACIB
		A. brunneus	4.114	40.06	ESACIB
		A. brunneus	4.23	39.969	ESACIB
		A. brunneus	3.997	40.061	ESACIB
		A. brunneus	4.228	39.879	ESACIB
		A. brunneus	6.402	43.364	gbif A. bru
		A. brunneus	4.349	36.499	Unpublished data A. Faille
		A. brunneus	4.228	36.447	Unpublished data A. Faille
		A. brunneus	-2.975	42.808	I. Ribera
		A. brunneus	-2.466	38.424	I. Ribera
		A. brunneus	-2.401	38.572	I. Ribera
		A. brunneus	-2.175	38.335	I. Ribera
		A. brunneus	8.521	36.797	I. Ribera
		A. brunneus	-2.855	37.166	I. Ribera
		A. brunneus	-5.108	40.208	I. Ribera
		A. brunneus	-4.641	40.308	I. Ribera
		A. brunneus	2.15	41.632	I. Ribera
		A. brunneus	1.73	42.205	I. Ribera
		A. brunneus	-6.037	39.858	I. Ribera
		A. brunneus	-6.039	39.851	I. Ribera
		A. brunneus	-5.947	39.844	I. Ribera
		A. brunneus	-6.1	39.835	I. Ribera
		A. brunneus	-5.753	39.684	I. Ribera
		A. brunneus	-5.491	36.475	I. Ribera
		A. brunneus	-5.608	36.558	I. Ribera
		A. brunneus	-5.517	36.202	I. Ribera
		A. brunneus	-4.291	38.458	I. Ribera
		A. brunneus	-3.825	38.475	I. Ribera
		A. brunneus	-4.391	39.408	I. Ribera
		A. brunneus	-4.541	39.141	I. Ribera
		A. brunneus	-4.875	37.975	I. Ribera
		A. brunneus	10.393	42.783	I. Ribera
		A. brunneus	-2.216	50.694	I. Ribera
		A. brunneus	4.508	46.441	I. Ribera
		A. brunneus	3.739	43.791	I. Ribera
		A. brunneus	2.811	42.481	I. Ribera
		A. brunneus	0.474	43.382	I. Ribera
		A. brunneus	2.575	42.141	I. Ribera
		A. brunneus	3.181	42.35	I. Ribera
		A. brunneus	3.137	42.427	I. Ribera
		A. brunneus	2.908	42.4	I. Ribera
		A. brunneus	2.903	42.406	I. Ribera
		A. brunneus	2.536	41.738	I. Ribera
		A. brunneus	-2.741	37.291	I. Ribera
		A. brunneus	-3.453	37.193	I. Ribera
		A. brunneus	-1.615	40.736	I. Ribera
		A. brunneus	0.15	42.199	I. Ribera
		A. brunneus	0.147	42.084	I. Ribera
		A. brunneus	0.134	42.092	I. Ribera
		A. brunneus	-0.316	42.424	I. Ribera
		A. brunneus	14.075	42.275	I. Ribera
		A. brunneus	10.629	43.47	I. Ribera
		A. brunneus	-2.555	38.082	I. Ribera
		A. brunneus	-4.041	38.158	I. Ribera
		A. brunneus	-4.041	38.258	I. Ribera
		A. brunneus	-3.074	42.21	I. Ribera
		A. brunneus	-3.575	40.908	I. Ribera
		A. brunneus	-3.808	40.975	I. Ribera
		A. brunneus	-4.308	37.008	I. Ribera
		A. brunneus	-5.105	36.437	I. Ribera
		A. brunneus	-9.008	29.875	I. Ribera
		A. brunneus	-5.975	33.125	I. Ribera
		A. brunneus	-7.525	30.791	I. Ribera
		A. brunneus	-7.525	30.791	I. Ribera
		A. brunneus	-4.991	35.025	I. Ribera
		A. brunneus	-7.408	31.275	I. Ribera
		A. brunneus	-9.032	29.84	I. Ribera
		A. brunneus	-4.11	34.725	I. Ribera
		A. brunneus	-5.023	33.48	I. Ribera
		A. brunneus	-4.602	34.573	I. Ribera
		A. brunneus	-4.186	34.172	I. Ribera
		A. brunneus	-7.291	39.291	I. Ribera
		A. brunneus	-7.733	37.247	I. Ribera
		A. brunneus	-8.625	37.641	I. Ribera
		A. brunneus	-8.591	37.308	I. Ribera
		A. brunneus	-7.851	37.27	I. Ribera
		A. brunneus	-8.541	37.291	I. Ribera
		A. brunneus	-7.308	39.291	I. Ribera
		A. brunneus	-7.291	39.291	I. Ribera
		A. brunneus	-7.691	37.256	I. Ribera
		A. brunneus	-8.513	37.298	I. Ribera
		A. brunneus	-7.851	37.27	I. Ribera
		A. brunneus	9.169	40.852	I. Ribera
		A. brunneus	14.88	37.903	I. Ribera
		A. brunneus	14.41	37.89	I. Ribera
		A. brunneus	14.935	37.32	I. Ribera
		A. brunneus	1.414	41.439	I. Ribera
		A. brunneus	0.204	40.787	I. Ribera
		A. brunneus	0.137	40.998	I. Ribera
		A. brunneus	-0.697	40.798	I. Ribera
		A. brunneus	8.742	36.891	I. Ribera
		A. brunneus	9.892	34.575	I. Ribera
		A. brunneus	7.958	34.358	I. Ribera
		A. brunneus	9.207	36.471	I. Ribera
		A. brunneus	-2.108	41.308	I. Ribera
		A. brunneus	0.258	41.208	I. Ribera
		A. brunneus	-1.859	50.799	NBN Gateway
		A. brunneus	-1.718	50.799	NBN Gateway
		A. brunneus	-1.717	50.889	NBN Gateway
		A. brunneus	-1.576	50.799	NBN Gateway
		A. brunneus	-5.505	50.207	NBN Gateway
		A. brunneus	-5.245	50.01	NBN Gateway
		A. brunneus	-5.225	50.215	NBN Gateway
		A. brunneus	-1.718	50.709	NBN Gateway
		A. brunneus	-1.859	50.799	NBN Gateway
		A. brunneus	-1.718	50.799	NBN Gateway
		A. brunneus	-1.717	50.889	NBN Gateway
		A. brunneus	-5.505	50.207	NBN Gateway
		A. brunneus	-5.245	50.01	NBN Gateway
		A. brunneus	-5.365	50.211	NBN Gateway
		A. brunneus	-5.225	50.215	NBN Gateway
		A. brunneus	-2.284	50.619	NBN Gateway
		A. brunneus	-2.143	50.62	NBN Gateway
		A. brunneus	-2.001	50.71	NBN Gateway
		A. brunneus	-1.86	50.71	NBN Gateway
		A. brunneus	-1.718	50.709	NBN Gateway
		A. brunneus	-1.717	50.889	NBN Gateway
		A. brunneus	-1.718	50.799	NBN Gateway
		A. brunneus	-5.207	50.002	NBN Gateway
		A. brunneus	-1.718	50.799	NBN Gateway
		A. brunneus	-5.207	50.002	NBN Gateway
		A. brunneus	-1.737	46.937	P. Quen
		A. brunneus	4.192	44.408	P. Quen
		A. brunneus	3.992	44.525	P. Quen
		A. brunneus	4.292	44.391	P. Quen
		A. brunneus	3.025	42.591	P. Quen
		A. brunneus	3.075	42.508	P. Quen
		A. brunneus	3.075	42.508	P. Quen
		A. brunneus	3.075	42.508	P. Quen
		A. brunneus	3.071	42.509	P. Quen
		A. brunneus	2.742	42.475	P. Quen
		A. brunneus	3.592	43.808	P. Quen
		A. brunneus	2.625	43.408	P. Quen
		A. brunneus	-1.191	44.275	P. Quen
		A. brunneus	4.508	46.458	P. Quen
		A. brunneus	4.508	46.475	P. Quen
		A. brunneus	1.375	45.608	P. Quen
		A. brunneus	-1.558	49.241	P. Quen
		A. ramblae	-1.929	38.395	BD (BIODIV)
		A. ramblae	-2.391	38.137	BD (BIODIV)
		A. ramblae	-2.384	38.544	BD (BIODIV)
		A. ramblae	-1.623	38.421	BD (BIODIV)
		A. ramblae	-2.398	38.56	BD (BIODIV)
		A. ramblae	-2.373	38.808	BD (BIODIV)
		A. ramblae	-2.373	38.808	BD (BIODIV)
		A. ramblae	-2.364	38.751	BD (BIODIV)
		A. ramblae	-2.806	38.907	BD (BIODIV)
		A. ramblae	-1.47	38.914	BD (BIODIV)
		A. ramblae	-1.33	39.265	BD (BIODIV)
		A. ramblae	-2.574	39.048	BD (BIODIV)
		A. ramblae	-1.56	38.845	BD (BIODIV)
		A. ramblae	-2.61	38.841	BD (BIODIV)
		A. ramblae	-1.47	38.912	BD (BIODIV)
		A. ramblae	-1.47	38.912	BD (BIODIV)
		A. ramblae	-1.603	38.521	BD (BIODIV)
		A. ramblae	-2.802	38.908	BD (BIODIV)
		A. ramblae	-2.802	38.908	BD (BIODIV)
		A. ramblae	-1.671	38.301	BD (BIODIV)
		A. ramblae	-0.901	38.243	BD (BIODIV)
		A. ramblae	-2.096	39.382	BD (BIODIV)
		A. ramblae	-2.615	38.242	BD (BIODIV)
		A. ramblae	-1.684	38.247	BD (BIODIV)
		A. ramblae	-1.458	38.246	BD (BIODIV)
		A. ramblae	-1.439	38.278	BD (BIODIV)
		A. ramblae	-1.446	38.271	BD (BIODIV)
		A. ramblae	-1.806	38.095	BD (BIODIV)
		A. ramblae	-1.868	38.091	BD (BIODIV)
		A. ramblae	-1.765	38.145	BD (BIODIV)
		A. ramblae	-1.721	38.188	BD (BIODIV)
		A. ramblae	-1.682	38.239	BD (BIODIV)
		A. ramblae	-1.889	38.034	BD (BIODIV)
		A. ramblae	-1.447	38.034	BD (BIODIV)
		A. ramblae	-1.5	38.08	BD (BIODIV)
		A. ramblae	-1.503	38.086	BD (BIODIV)
		A. ramblae	-1.602	37.929	BD (BIODIV)
		A. ramblae	-1.598	37.927	BD (BIODIV)
		A. ramblae	-1.6	37.926	BD (BIODIV)
		A. ramblae	-1.55	37.947	BD (BIODIV)
		A. ramblae	-1.537	37.962	BD (BIODIV)
		A. ramblae	-1.522	37.997	BD (BIODIV)
		A. ramblae	-1.484	38.027	BD (BIODIV)
		A. ramblae	-1.461	38.031	BD (BIODIV)
		A. ramblae	-1.907	37.716	BD (BIODIV)
		A. ramblae	-1.698	37.741	BD (BIODIV)
		A. ramblae	-1.748	37.767	BD (BIODIV)
		A. ramblae	-1.161	37.909	BD (BIODIV)
		A. ramblae	-1.343	38.191	BD (BIODIV)
		A. ramblae	-1.378	37.535	BD (BIODIV)
		A. ramblae	-1.35	37.609	BD (BIODIV)
		A. ramblae	-1.262	38.317	BD (BIODIV)
		A. ramblae	-1.965	38.073	BD (BIODIV)
		A. ramblae	-1.066	37.949	BD (BIODIV)
		A. ramblae	-1.096	38.262	BD (BIODIV)
		A. ramblae	-1.123	38.124	BD (BIODIV)
		A. ramblae	-1.344	38.13	BD (BIODIV)
		A. ramblae	-1.434	38.258	BD (BIODIV)
		A. ramblae	-0.072	38.587	ESACIB
		A. ramblae	-2.494	37	ESACIB
		A. ramblae	-2.492	37.361	ESACIB
		A. ramblae	-2.267	37.269	ESACIB
		A. ramblae	4.228	39.879	ESACIB
		A. ramblae	2.825	39.705	ESACIB
		A. ramblae	3.995	39.971	ESACIB
		A. ramblae	3.997	40.061	ESACIB
		A. ramblae	4.114	40.06	ESACIB
		A. ramblae	4.23	39.969	ESACIB
		A. ramblae	0.121	40.21	ESACIB
		A. ramblae	0.121	40.21	ESACIB
		A. ramblae	0.062	41.559	ESACIB
		A. ramblae	0.054	41.739	ESACIB
		A. ramblae	-0.174	41.742	ESACIB
		A. ramblae	-0.174	41.742	ESACIB
		A. ramblae	2.831	39.784	ESACIB
		A. ramblae	3.997	40.01	ESACIB
		A. ramblae	3.965	39.975	ESACIB
		A. ramblae	0.09	40.929	ESACIB
		A. ramblae	-1.43	39.514	ESACIB
		A. ramblae	-0.281	39.132	ESACIB
		A. ramblae	-1.43	39.514	ESACIB
		A. ramblae	-0.397	39.135	ESACIB
		A. ramblae	-1.012	41.85	ESACIB
		A. ramblae	-0.664	41.483	ESACIB
		A. ramblae	-0.661	41.573	ESACIB
		A. ramblae	2.825	39.705	ESACIB
		A. ramblae	3.408	39.704	ESACIB
		A. ramblae	3.408	39.704	ESACIB
		A. ramblae	0.389	42.378	ESACIB
		A. ramblae	0.389	42.378	ESACIB
		A. ramblae	-2.341	38.591	I. Ribera
		A. ramblae	-2.441	38.758	I. Ribera
		A. ramblae	-2.02	39.23	I. Ribera
		A. ramblae	-1.675	38.591	I. Ribera
		A. ramblae	-1.608	38.532	I. Ribera
		A. ramblae	-2.02	39.23	I. Ribera
		A. ramblae	-0.841	38.175	I. Ribera
		A. ramblae	-2.538	37.115	I. Ribera
		A. ramblae	-0.47	39.94	I. Ribera
		A. ramblae	-2.841	38.941	I. Ribera
		A. ramblae	-2.096	39.382	I. Ribera
		A. ramblae	0.049	41.495	I. Ribera
		A. ramblae	-0.245	41.712	I. Ribera
		A. ramblae	0.007	41.717	I. Ribera
		A. ramblae	4.208	39.958	I. Ribera
		A. ramblae	3.991	40.008	I. Ribera
		A. ramblae	-6.875	30.925	I. Ribera
		A. ramblae	-5.575	31.558	I. Ribera
		A. ramblae	-8.246	30.956	I. Ribera
		A. ramblae	-1.965	38.071	I. Ribera
		A. ramblae	-1.926	37.703	I. Ribera
		A. ramblae	-2.184	38.114	I. Ribera
		A. ramblae	-1.581	38.233	I. Ribera
		A. ramblae	-0.359	39.133	I. Ribera
		A. ramblae	-1.38	39.476	I. Ribera
		A. ramblae	0.073	40.231	I. Ribera
		A. ramblae	-0.647	41.504	I. Ribera
		A. ramblae	-0.646	41.584	I. Ribera
		A. rufulus	8.363	39.162	Ckmap
		A. rufulus	8.479	39.163	Ckmap
		A. rufulus	8.478	39.343	Ckmap
		A. rufulus	8.477	39.433	Ckmap
		A. rufulus	8.596	38.983	Ckmap
		A. rufulus	8.594	39.254	Ckmap
		A. rufulus	8.594	39.344	Ckmap
		A. rufulus	8.593	39.524	Ckmap
		A. rufulus	8.71	39.434	Ckmap
		A. rufulus	8.827	38.894	Ckmap
		A. rufulus	8.827	38.984	Ckmap
		A. rufulus	8.826	39.344	Ckmap
		A. rufulus	8.35	40.604	Ckmap
		A. rufulus	8.47	40.334	Ckmap
		A. rufulus	8.591	39.884	Ckmap
		A. rufulus	8.589	40.245	Ckmap
		A. rufulus	8.824	40.065	Ckmap
		A. rufulus	8.824	40.245	Ckmap
		A. rufulus	8.941	40.606	Ckmap
		A. rufulus	8.585	40.785	Ckmap
		A. rufulus	8.704	40.786	Ckmap
		A. rufulus	8.941	40.876	Ckmap
		A. rufulus	8.941	40.966	Ckmap
		A. rufulus	9.058	39.705	Ckmap
		A. rufulus	9.174	39.254	Ckmap
		A. rufulus	9.174	39.344	Ckmap
		A. rufulus	9.289	39.164	Ckmap
		A. rufulus	9.406	39.254	Ckmap
		A. rufulus	9.522	39.253	Ckmap
		A. rufulus	9.523	39.433	Ckmap
		A. rufulus	9.642	39.703	Ckmap
		A. rufulus	9.059	39.975	Ckmap
		A. rufulus	9.059	40.245	Ckmap
		A. rufulus	9.059	40.606	Ckmap
		A. rufulus	9.292	39.885	Ckmap
		A. rufulus	9.41	39.974	Ckmap
		A. rufulus	9.412	40.245	Ckmap
		A. rufulus	9.413	40.425	Ckmap
		A. rufulus	9.527	39.974	Ckmap
		A. rufulus	9.528	40.064	Ckmap
		A. rufulus	9.644	39.973	Ckmap
		A. rufulus	9.65	40.604	Ckmap
		A. rufulus	9.768	40.603	Ckmap
		A. rufulus	9.059	40.786	Ckmap
		A. rufulus	9.06	41.146	Ckmap
		A. rufulus	9.178	40.876	Ckmap
		A. rufulus	9.298	41.056	Ckmap
		A. rufulus	9.414	40.695	Ckmap
		A. rufulus	9.418	41.236	Ckmap
		A. rufulus	9.533	40.695	Ckmap
		A. rufulus	9.535	40.965	Ckmap
		A. rufulus	9.188	41.659	I. Ribera
		A. rufulus	8.419	40.482	I. Ribera
		A. rufulus	9.21	40.989	I. Ribera
		A. rufulus	9.593	39.94	I. Ribera
		A. rufulus	9.519	39.951	I. Ribera
		A. rufulus	9.169	40.852	I. Ribera
		A. rufulus	9.408	42.97	I. Ribera
		A. rufulus	8.7	42.293	Unpublished data H.Fery
		A. rufulus	8.701	42.118	Unpublished data H.Fery
		A. rufulus	8.92	42.402	Unpublished data H.Fery
